# Supplementary material for: ∼14 000 years of geochemical and isotopic data from Lake Simcoe, Canada
Source: Data Brief. 2022 Aug 14;44:108541. doi: 10.1016/j.dib.2022.108541 (PMC9429497; doi:10.1016/j.dib.2022.108541)
Supplement: Supplementary file 1 [file mmc1.xlsx]

## Sheet: PC-5 summary
Sediments from PC-5, collected from 44.4873, -79.4169 (Lake Simcoe, Ontario, Canada)									VE = vital effect									VE = vital effect									VE = vital effect									VE = vital effect						XRD = x-ray diffraction
Interval	Midpoint	Year	Dry weight	Sediment volume	Sediment accumulation rate	C. subtriangulata valve count	C. subtriangulata valve density	δ18OC. subtriangulata (uncorrected)	δ18OC. subtriangulata (VE corrected)	δ18OC. subtriangulata (VE corrected)	δ18Owater from δ18OC. subtriangulata (assuming 2.6 °C) minus propagated error of 0.62 ‰	δ18Owater from δ18OC. subtriangulata (assuming 11 °C) plus propagated error of 0.62 ‰	δ13CC. subtriangulata (uncorrected)	δ13CDIC from δ13CC.subtriangulata (uncorrected)	C. lacustris valve count	C. lacustris valve density	δ18OC. lacustris (uncorrected)	δ18OC. lacustris (VE corrected)	δ18OC. lacustris (VE corrected)	δ18Owater from δ18OC. lacustris (assuming 2.6 °C) minus propagated error of 0.66 ‰	δ18Owater from δ18OC. lacustris (assuming 11 °C) plus propagated error of 0.66 ‰	δ13CC. lacustris (uncorrected)	δ13CDIC from C. lacustris (uncorrected)	F. caudata valve count	F. caudata valve density	δ18OF. caudata (uncorrected)	δ18OF. caudata (VE corrected)	δ18OF. caudata (VE corrected)	δ18Owater from δ18OF. caudata (assuming 2.6 °C) minus propagated error of 0.62 ‰	δ18Owater from δ18OF. caudata (assuming 11 °C) plus propagated error of 0.62 ‰	δ13CF. caudata (uncorrected)	δ13CDIC from F. caudata (uncorrected)	C. rawsoni valve count	C. rawsoni valve density	δ18OC. rawsoni (uncorrected)	δ18OC. rawsoni (VE corrected)	δ18OC. rawsoni (VE corrected)	δ18Owater from δ18OC. rawsoni (assuming 2.6 °C) minus propagated error of 0.62 ‰	δ18Owater from δ18OC. rawsoni (assuming 11 °C) plus propagated error of 0.62 ‰	δ13CC. rawsoni (uncorrected)	δ13CDIC from C. rawsoni (uncorrected)	XRD depth	XRD year	Quartz	Plagioclase	Potassium feldspar	Kaolinite	Illite	Chlorite
(cm)	(cm)	(cal BP)	(g)	(cm3)	(mg/cm2/yr)	(values)	(valves/g)	(‰, VPDB)	(‰, VPDB)	(‰, VSMOW)	(‰, VSMOW)	(‰, VSMOW)	(‰, VPDB)	(‰, VPDB)	(valves)	(valves/g)	(‰, VPDB)	(‰, VPDB)	(‰, VSMOW)	(‰, VSMOW)	(‰, VSMOW)	(‰, VPDB)	(‰, VPDB)	(valves)	(valves/g)	(‰, VPDB)	(‰, VPDB)	(‰, VSMOW)	(‰, VSMOW)	(‰, VSMOW)	(‰, VPDB)	(‰, VPDB)	(valves)	(valve/g)	(‰, VPDB)	(‰, VPDB)	(‰, VSMOW)	(‰, VSMOW)	(‰, VSMOW)	(‰, VPDB)	(‰, VPDB)	(cm)	(cal BP)	%	%	%	%	%	%
0-10	5	-7	22.7	110.447	3.91484	0	0								22	0.969163	-4.05	-5.25	25.5077	-8.39327	-5.14934	-3.37	-4.37	0	0								33	1.45374	-3.99	-6.19	24.5386	-9.29092	-6.12881	-5.78	-6.78	5	-10	25.9259	5.29101	2.6455	0	0	1.0582
10-20	15	142	34.6	110.447	5.37347	0	0								52	1.50289	-4.08	-5.28	25.4767	-8.42319	-5.17932	-3.6	-4.6	4	0.115607	-2.14	-4.34	26.4458	-7.44554	-4.27985	-2.2	-3.2	37	1.06936	-1.81	-4.01	26.786	-7.11636	-3.95003	-2.69	-3.69	75	4976	12.5654	2.09424	1.04712	0	0	1.04712
20-30	25	668	46.5	110.447	7.20921	0	0								17	0.365591	-4.26	-5.46	25.2912	-8.60274	-5.35922	-4.45	-5.45	0	0						-3.2		22	0.473118	-1.15	-3.35	27.4664	-6.45801	-3.2904	-3.1	-4.1	145	7281	17.3812	2.3175	1.15875	0	0	1.15875
30-40	35	1554	46.2	110.447	7.1627	0	0								14	0.30303	-4.4	-5.6	25.1468	-8.74239	-5.49914	-5.83	-6.83	0	0								33	0.714286	-2.02	-4.22	26.5695	-7.32584	-4.15992	-4.66	-5.66	193	8187	22.4599	4.81283	2.6738	1.06952	2.13904	0
40-50	45	2484	60	110.447	9.31816	0	0								7	0.116667	-4.35	-5.55	25.1984	-8.69252	-5.44917	-5.63	-6.63	1	0.0166667	-3.5	-5.7	25.0438	-8.80214	-5.63908	-5.7	-6.7	17	0.283333	-1.99	-4.19	26.6004	-7.29591	-4.12993	-3.19	-4.19	243	8887	24.5902	7.10383	2.73224	1.0929	0	0
50-60	55	3497	52.5	110.447	6.46725	0	0								4	0.0761905	-3.69	-4.89	25.8788	-8.03416	-4.78954	-6.15	-7.15	0	0								18	0.342857	-2.82932	-5.02932	25.7352	-8.13313	-4.96878	-2.53815	-3.53815	293	9431	28.1879	13.0872	3.69128	2.68456	4.02685	1.34228
60-70	65	4409	67.4	110.447	8.41724	0	0								11	0.163205	-4.14	-5.34	25.4149	-8.48304	-5.23929	-4.91	-5.91	0	0								13	0.192878	-1.86	-4.06	26.7345	-7.16624	-4.00001	-3.39	-4.39	343	9967	25	6.48148	5.09259	2.77778	0	0
70-80	75	4976	78.2	110.447	10.1729	0	0								3	0.0383632	-2.9	-4.1	26.6932	-7.24614	-3.99998	-4.82	-5.82	0	0								13	0.16624	-0.98	-3.18	27.6417	-6.28843	-3.1205	-3.17	-4.17	373	10337	46.087	9.56522	6.08696	3.47826	0	1.73913
80-90	85	5336	56.4	110.447	6.88213	0	0								2	0.035461	-3.28	-4.48	26.3015	-7.62519	-4.37977	-3.78	-4.78	0	0								54	0.957447	-1.45	-3.65	27.1571	-6.75726	-3.59024	-3.9	-4.9	433	11008	56.621	24.2009	5.02283	2.73973	3.65297	1.82648
90-100	95	5672	59.4	110.447	7.35727	0	0								7	0.117845	-3.89	-5.09	25.6726	-8.23367	-4.98943	-3.94	-4.94	0	0								53	0.892256	-0.91	-3.11	27.7138	-6.21861	-3.05054	-3.36	-4.36	503	11730	61.3402	10.3093	3.09278	4.12371	10.3093	1.03093
100-110	105	5959	79.9	110.447	26.7936	0	0								4	0.0500626	-3.48	-4.68	26.0953	-7.82469	-4.57966	-5.29	-6.29	0	0								29	0.362954								553.5	12259	64.1711	9.62567	2.13904	3.74332	8.55615	1.60428
110-120	115	6270	74.1	110.447	24.7569	0	0								4	0.0539811	-1.39	-2.59	28.2499	-5.73991	-2.49083	-3.05	-4.05	0	0								55	0.74224	-0.74	-2.94	27.8891	-6.04903	-2.88063	-3.8	-4.8	594	12684	55.8974	10.2564	3.07692	4.10256	6.15385	2.05128
120-130	125	6591	89.5	110.447	29.5747	0	0								1	0.0111732								0	0								80	0.893855	-1.72	-3.92	26.8788	-7.02659	-3.86008	-3.82	-4.82	654.5	13283	51.046	7.11297	6.69456	2.51046	6.69456	2.51046
130-140	135	6925	107	110.447	36.5583	0	0								1	0.00934579	-3.56	-4.76	26.0128	-7.90449	-4.65961	-5.5	-6.5	0	0								142	1.3271	-0.38	-2.58	28.2602	-5.68993	-2.52084	-3.45	-4.45	670.5	13436	60.3175	13.2275	5.82011	2.1164	6.34921	2.1164
140-150	145	7257	110.1	110.447	34.3745	0	0								1	0.00908265								0	0								209	1.89827	-0.89	-3.09	27.7345	-6.19866	-3.03055	-2.91	-3.91	708.75	13823	47.1607	16.8675	6.26506	2.89157	5.78313	1.92771
150-158	154	7548	85.4	110.447	147.281	0	0								5	0.058548	-10.76	-11.96	18.5902	-15.0865	-11.8556	-5.8	-6.8	1	0.0117096								238	2.78689	-1.31	-3.51	27.3015	-6.61761	-3.45031	-3.74	-4.74	709.25	13828	43.299	13.6364	10.7438	3.30579	4.95868	1.65289
158-168	163	7792	125.6	110.447	227.44	0	0								4	0.0318471	-1.4	-2.6	28.2396	-5.74988	-2.50083	-2.39	-3.39	5	0.0398089	-2.52	-4.72	26.0541	-7.82459	-4.65963	-4.67	-5.67	609	4.84873	-2.33	-4.53	26.2499	-7.63506	-4.46974	-3.94	-4.94	714.75	13883	42.7807	13.5659	5.03876	2.32558	6.20155	0
168-178	173	7922	95.5	110.447	192.149	0	0								12	0.125654	-2.47	-3.67	27.1365	-6.81721	-3.57022	-3.79	-4.79	1	0.0104712								433	4.53403	-1.43	-3.63	27.1778	-6.73731	-3.57025	-3.8	-4.8	721.5	13953	33.871	12.7815	6.48205	1.82593	6.69507	1.82593
178-188	183	8049	138.8	110.447	267.386	0	0								15	0.108069	-2.92	-4.12	26.6726	-7.26609	-4.01997	-4	-5	0	0								803	5.7853	-1.86	-4.06	26.7345	-7.16624	-4.00001	-4.31	-5.31	729.5	14034	37.9285	11.9225	4.84352	2.98063	6.70641	0
188-198	193	8180	128.5	110.447	252.926	0	0								33	0.256809	-2.86	-4.06	26.7345	-7.20624	-3.96001	-3.36	-4.36	14	0.108949	-2.72	-4.92	25.8479	-8.02409	-4.85952	-5.18	-6.18	903	7.02724	-1.24	-3.44	27.3736	-6.54778	-3.38035	-3.13	-4.13	746.75	14209	61.4754	12.5512	6.14754	2.04918	6.35246	2.56148
198-208	203	8314	120.9	110.447	43.6114	0	0								16	0.132341	-2.36	-3.56	27.2499	-6.70748	-3.46029	-4.25	-5.25	10	0.082713	-2.24	-4.44	26.3427	-7.54529	-4.37979	-4.98	-5.98	502	4.15219	-1.37	-3.57	27.2396	-6.67746	-3.51028	-3.78	-4.78
208-218	213	8451	138.6	110.447	41.1444	0	0								5	0.036075	-3.92	-5.12	25.6417	-8.26359	-5.01941	-3.3	-4.3	2	0.01443	-5.03	-7.23	23.4664	-10.3283	-7.16822		-1	507	3.65801	-3.55	-5.75	24.9922	-8.85202	-5.68905	-3.67	-4.67
218-228	223	8588	140	110.447	41.56	0	0								18	0.128571	-2.7	-3.9	26.8994	-7.04664	-3.8001	-3.84	-4.84	14	0.1	-2.07	-4.27	26.518	-7.37571	-4.20989	-5.74	-6.74	563	4.02143	-1.4	-3.6	27.2087	-6.70738	-3.54026	-3.89	-4.89
228-238	233	8731	125.4	110.447	37.5957	0	0								7	0.0558214	-2.51	-3.71	27.0953	-6.85711	-3.6102	-4.67	-5.67	2	0.015949								408	3.25359	-1.81	-4.01	26.786	-7.11636	-3.95003	-3.4	-4.4
238-248	243	8882	114.5	110.447	34.6722	0	0								3	0.0262009	-2.31	-3.51	27.3015	-6.65761	-3.41031	-1.71	-2.71	3	0.0262009	-4.02	-6.22	24.5077	-9.32084	-6.15879	-5.2	-6.2	439	3.83406	-2.5	-4.7	26.0747	-7.80464	-4.63965	-2.95	-3.95
248-258	253	9022	134.8	110.447	89.7426	0	0								11	0.0816024	-4.49	-5.69	25.0541	-8.83217	-5.58909	-2.94	-3.94	16	0.118694	-5.37	-7.57	23.1159	-10.6675	-7.50803	-2.75	-3.75	870	6.45401	-3.58	-5.78	24.9613	-8.88194	-5.71904	-2.61	-3.61
258-268	263	9119	112.5	110.447	99.8619	0	0								220	1.95556	-5.47	-6.67	24.0438	-9.80972	-6.56854	-3.81	-4.81	0	0								3	0.0266667
268-278	273	9219	109.2	110.447	94.1632	0	0								347	3.17766	-5.36	-6.56	24.1572	-9.7	-6.4586	-4.44	-5.44	0	0								410	3.75458	-5.12	-7.32	23.3737	-10.4181	-7.25817	-4.25	-5.25
278-288	283	9321	117.6	110.447	106.477	0	0								235	1.9983	-5.24	-6.44	24.2809	-9.58029	-6.33867	-3.83	-4.83	1	0.0085034								210	1.78571	-4.35	-6.55	24.1675	-9.65002	-6.4886	-3.48	-4.48
288-298	293	9426	145.7	110.447	138.862	0	0								302	2.07275	-4.41482	-5.61482	25.1316	-8.75718	-5.51395	-3.55578	-4.55578	47	0.322581	-3.75144	-5.95144	24.7845	-9.05295	-5.89038	-4.84	-5.84	482	3.30817	-3.73101	-5.93101	24.8056	-9.03258	-5.86996	-3.29684	-4.29684
298-308	303	9536	120.1	110.447	109.839	0	0								167	1.39051	-3.82	-5.02	25.7448	-8.16384	-4.91947	-4	-5	31	0.258118	-3.71	-5.91	24.8273	-9.01162	-5.84896	-5.17	-6.17	439	3.65529	-3.69	-5.89	24.8479	-8.99167	-5.82898	-4.27	-5.27
308-318	313	9643	124.9	110.447	122.92	0	0								166	1.32906	-5.39	-6.59	24.1262	-9.72992	-6.48858	-3.38	-4.38	30	0.240192	-3.34	-5.54	25.2087	-8.64254	-5.47917	-3.98	-4.98	477	3.81906	-3.19	-5.39	25.3633	-8.49292	-5.32926	-3.07	-4.07
318-328	323	9750	115.8	110.447	103.809	0	0								82	0.708117	-4.84	-6.04	24.6932	-9.18129	-5.93889	-2.26	-3.26	24	0.207254	-3.2	-5.4	25.353	-8.50289	-5.33925	-4.21	-5.21	595	5.13817	-3.01	-5.21	25.5489	-8.31337	-5.14936	-2.89	-3.89
328-338	333	9857	127.1	110.447	125.085	0	0								110	0.86546	-4.6	-5.8	24.9407	-8.94189	-5.69903	-4.24	-5.24	35	0.275374	-3.42	-5.62	25.1262	-8.72234	-5.55913	-4.76	-5.76	329	2.58851	-2.67	-4.87	25.8994	-7.97421	-4.80955	-3.12	-4.12
338-348	343	9962	136.6	110.447	140.545	0	0								30	0.219619	-4.2	-5.4	25.353	-8.54289	-5.29925	-3.86	-4.86	36	0.263543	-2.99	-5.19	25.5695	-8.29342	-5.12937	-2.5	-3.5	658	4.81698	-2.3	-4.5	26.2809	-7.60514	-4.43976	-2.51	-3.51
348-358	353	10081	130.4	110.447	143.983	0	0								18	0.138037	-3.01	-4.21	26.5798	-7.35586	-4.10992	-1.19	-2.19	16	0.122699	-3.96	-6.16	24.5695	-9.26099	-6.09882	-3.65	-4.65	643	4.93098	-2.32	-4.52	26.2602	-7.62509	-4.45975	-1.63	-2.63
358-368	363	10201	145.8	110.447	143.489	0	0								369	2.53086	-5.16	-6.36	24.3633	-9.50049	-6.25871	-4.56	-5.56	0	0								0	0
368-378	373	10333	128.6	110.447	127.952	0	0								190	1.47745	-7.2	-8.4	22.2603	-11.5354	-8.29756	-4.14	-5.14	0	0								0	0
378-388	383	10464	140.8	110.447	163.439	0	0								143	1.01562	-7.23	-8.43	22.2293	-11.5653	-8.32755	-1.73	-2.73	0	0								3	0.0213068	-3.64	-5.84	24.8994	-8.94179	-5.779	-3.37	-4.37
388-398	393	10591	139.2	110.447	143.22	47	0.337644	-12.42	-14.62	15.8479	-17.6999	-14.5541	-3.4	-4.4	11	0.079023	-7.88	-9.08	21.5592	-12.2137	-8.97718	-3.41	-4.41	0	0								0	0
398-408	403	10699	147.8	110.447	171.565	0	0	-9.92	-12.12	18.4252	-15.2061	-12.0555	-3.12	-4.12	0	0								0	0								0	0
408-418	413	10801	151.6	110.447	180.606	0	0								0	0								0	0								0	0
418-428	423	10903	120.3	110.447	147.191	0	0								0	0								0	0								0	0
428-438	433	11011	99.7	110.447	112.837	0	0								0	0								0	0								0	0
438-448	443	11116	111.1	110.447	116.967	0	0								0	0								0	0								0	0
448-458	453	11219	102	110.447	133.844	0	0								0	0								0	0								0	0
458-468	463	11324	115.9	110.447	161.442	0	0								0	0								0	0								1	0.00862813	-2.95	-5.15	25.6108	-8.25352	-5.08939	-3.29	-4.29
468-478	473	11424	117.5	110.447	154.183	0	0								0	0								0	0								0	0
478-488	483	11527	104.8	110.447	131.788	0	0	-10.58	-12.78	17.7448	-15.8645	-12.7151	-0.79	-1.79	0	0								0	0								0	0
488-498	493	11630	117.8	110.447	133.322	1	0.00848896	-11.86	-14.06	16.4253	-17.1413	-13.9944	-1.07	-2.07	0	0	-3.56	-4.76	26.0128	-7.90449	-4.65961	-4.81	-5.81	0	0								0	0
498-508	503	11731	97.9	110.447	90.4491	1	0.0102145	-12.61	-14.81	15.6521	-17.8894	-14.744	-2.03	-3.03	0	0								0	0								0	0
508-518	513	11838	91	110.447	77.729	7	0.0769231	-12.58	-14.78	15.683	-17.8595	-14.714	-4.07	-5.07	0	0								0	0								0	0
518-528	523	11938	114.1	110.447	100.299	1	0.00876424	-12.66	-14.86	15.6005	-17.9393	-14.7939	-1.62	-2.62	0	0								0	0								0	0
528-538	533	12043	87.3	110.447	77.4929	24	0.274914	-12.04	-14.24	16.2397	-17.3208	-14.1743	-3.48	-4.48	0	0								0	0								0	0
538-548	543	12148	106.6	110.447	95.5616	2	0.0187617	-13.0388	-15.2388	15.21	-18.3171	-15.1725	-2.27115	-3.27115	0	0								0	0								0	0
548-559	553.5	12262	94.5	110.447	88.7905	3	0.031746	-13.52	-15.72	14.7139	-18.7971	-15.6534	-1.59	-2.59	0	0								0	0								0	0
559-569	564	12371	138.1	110.447	128.905	12	0.0868936	-13.48	-15.68	14.7552	-18.7572	-15.6135	-2.05	-3.05	1	0.00724113	-3.99	-5.19	25.5695	-8.33342	-5.08937	-3.76	-4.76	0	0								0	0
569-579	574	12475	113.2	110.447	102.493	2	0.0176678	-13.84	-16.04	14.384	-19.1163	-15.9733	-1.76	-2.76	2	0.0176678	-4.33	-5.53	25.219	-8.67257	-5.42918	-3.19	-4.19	0	0								0	0
579-589	584	12581	94.3	110.447	79.0561	28	0.296925	-13.61	-15.81	14.6212	-18.8869	-15.7434	-1.67	-2.67	0	0								0	0								0	0
589-599	594	12687	121	110.447	103.354	63	0.520661	-13.26	-15.46	14.982	-18.5378	-15.3936	-1.99	-2.99	0	0								0	0								0	0
599-609	604	12791	112.8	110.447	113.479	105	0.930851	-13.72	-15.92	14.5078	-18.9966	-15.8533	-1.53	-2.53	1	0.00886525								0	0								0	0
609-619	614	12893	108.8	110.447	103.694	239	2.19669	-11.37	-13.57	16.9304	-16.6525	-13.5047	-1.26	-2.26	1	0.00919118								0	0								0	0
619-629	624	12991	121.1	110.447	114.214	307	2.53509	-11.56	-13.76	16.7345	-16.842	-13.6946	-1.11	-2.11	0	0								0	0								2	0.0165153
629-639	634	13084	133.7	110.447	126.098	176	1.31638	-12.9055	-15.1055	15.3474	-18.1842	-15.0393	-1.6112	-2.6112	0	0								0	0								2	0.0149589
639-649	644	13180	123.1	110.447	126.655	166	1.3485	-13.07	-15.27	15.1779	-18.3483	-15.2037	-2.14	-3.14	3	0.0243704	-2.54	-3.74	27.0644	-6.88704	-3.64018	-3.29	-4.29	0	0								0	0
649-660	654.5	13282	133.3	110.447	138.293	131	0.982746	-13.01	-15.21	15.2397	-18.2884	-15.1437	-2.57	-3.57	0	0								0	0								0	0
660-670	665	13381	123.6	110.447	121.641	103	0.833333	-12.02	-14.22	16.2603	-17.3009	-14.1543	-3.89	-4.89	2	0.0161812								0	0								0	0
670-680	675	13481	108.6	110.447	108.053	26	0.239411	-11.76	-13.96	16.5284	-17.0415	-13.8944	-4.12	-5.12	0	0								0	0								0	0
680-690	685	13581	124.1	110.447	127.684	67	0.539887	-12.38	-14.58	15.8892	-17.66	-14.5141	-4.64	-5.64	0	0								0	0								0	0
690-700	695	13684	105.5	110.447	112.378	11	0.104265	-12.32	-14.52	15.951	-17.6001	-14.4541	-5.04	-6.04	0	0								0	0								0	0
700-710	705	13784	124.3	110.447	152.085	6	0.0482703	-12.91	-15.11	15.3428	-18.1887	-15.0438	-4.78	-5.78	3	0.0241352	-4.42	-5.62	25.1262	-8.76234	-5.51913	-4.2	-5.2	0	0								0	0
710-720	715	13888	103.1	110.447	124.464	192	1.86227	-13.07	-15.27	15.1779	-18.3483	-15.2037	-5.54	-6.54	1	0.00969932								0	0								1	0.00969932
720-730	725	13992	103.1	110.447	121.232	76	0.737148	-12.74	-14.94	15.5181	-18.0191	-14.8739	-5.29	-6.29	2	0.0193986								0	0								3	0.029098	-4.44	-6.64	24.0747	-9.7398	-6.57855	-3.94	-4.94
730-740	735	14093	149.1	110.447	173.074	130	0.871898	-13.1	-15.3	15.1469	-18.3782	-15.2337	-4.95	-5.95	0	0								0	0								0	0
740-750	745	14192	134.5	110.447	164.565	174	1.29368	-13.1789	-15.3789	15.0656	-18.4568	-15.3125	-4.34168	-5.34168	1	0.00743494								0	0								0	0
750-761	755.5	14309	119.7	110.447	70.542	299	2.49791	-13.55	-15.75	14.683	-18.8271	-15.6834	-4.01	-5.01	0	0								0	0								0	0
[truncated: 10 more columns]

## Sheet: d13C DIC (Gasbench)
Isotopic calculations for carbonates based on 2 stds												Summary of standards
Project: Bumstead GBCO 10-01												δ18O				δ13C
Date: November 24, 2010												NBS-19*	NBS-18*	Suprapur*	WS-1	NBS-19*	NBS-18*	Suprapur*	WS-1
Temp:	50˚C											28.5693	7.1897	13.0954	26.1218	2.07216	-5.01202	-35.3522	0.704683
Equilibrium duration:			120 min.									28.5083	7.13395	12.9598	25.6973	1.91458	-5.07961	-35.345	0.787781
												28.9676	7.27635	13.1834	26.3834	1.93985	-5.05031	-35.1428	0.75725
Sample name		Number of replicates	δ18O (‰, VSMOW)	SD of replicates	Difference between replicates	δ13C (‰, VPDB)	SD of replicates	Difference between replicates				28.3549	7.18342	13.2037	26.5537	1.87341	-5.05405	-35.3772	1.00701
LSim1006E519m		0	22.9408			-4.05601						28.6399	7.1383	13.3837		1.86066	-5.01149	-35.2091
LSim1006E509m		0	22.6596			-4.05544						28.5795	7.27828	13.1613		1.98505	-4.99963	-35.2536
LSim1006K4527m		0	22.7579			-4.53736						28.5805				2.00429
LSim1006K3934m		0	22.4338			-4.58906
LSim1006S1518m		0	22.6335			-4.4826					Avg	28.6	7.2	13.1645	26.1891	1.95	-5.03452	-35.28	0.814181
LSim1006C612m		1	22.5832	0.1265	0.178898	-4.31909	0.0165175	0.02			Accepted	28.6	7.2	13.2	26.23	1.95	-5	-35.28	0.76
LSim1007E5110m		0	22.7029			-4.10905					SD	0.185717	0.0640414	0.139041	0.372874	0.0756132	0.0313612	0.0932163	0.133054
LSim1007E509m		0	22.9085			-4.03859					n	7	6	6	4	7	6	6	4
LSim1007K4527m		0	22.5922			-5.30228
LSim1007K3934m		0	22.5078			-5.19908
LSim1007S1518m		1	22.5708	0.243357	0.344159	-4.8868	0.00108311	-0.00153175
LSim1007C612m		0	22.6255			-5.33579
LSim1008E519m		0	23.1875			-4.66182
LSim1008E509m		0	23.4079			-3.92639
LSim1008K4527m		0	22.659			-5.67105
LSim1008K3934m		1	22.7508	0.350145	0.495179	-5.37341	0.150417	0.21
LSim1008S1518m		0	22.9983			-5.20138
LSim1008C612m		0	22.9592			-4.83031
*if there are replicates, values are averaged using arithmetic mean
Standard name		δ18O (‰, uncalibrated)*	δ18O (‰, VSMOW)	Accepted value (‰)	δ13C (‰, uncalibrated)*	δ13C (‰, VPDB)	Accepted value (‰)
NBS-19*		26.0386	28.5693	28.6	42.9266	2.07216	1.95
NBS-19*		25.9778	28.5083	28.6	42.762	1.91458	1.95
NBS-19*		26.4358	28.9676	28.6	42.7884	1.93985	1.95
NBS-19*		25.8248	28.3549	28.6	42.719	1.87341	1.95
NBS-18*		4.7186	7.1897	7.2	35.5268	-5.01202	-5
NBS-18*		4.663	7.13395	7.2	35.4562	-5.07961	-5
NBS-18*		4.805	7.27635	7.2	35.4868	-5.05031	-5
Suprapur*		10.6078	13.0954	13.2	3.8348	-35.3522	-35.28
Suprapur*		10.4726	12.9598	13.2	3.8424	-35.345	-35.28
Suprapur*		10.6956	13.1834	13.2	4.0536	-35.1428	-35.28
WS-1		23.598	26.1218	26.23	41.4982	0.704683	0.76
WS-1		23.1746	25.6973	26.23	41.585	0.787781	0.76
*used to establish calibration curve
Isotopic calculations for carbonates based on 2 stds
Project: Bumstead GBCO 12-01
Date: August 9, 2012
Temp:	50˚C
Equilibrium duration:			120 min.
Sample name		Number of replicates	δ18O (‰, VSMOW)	SD of replicates	Difference between replicates	δ13C (‰, VPDB)	SD of replicates	Difference between replicates
LSim-11-06-E51-9m			18.3714			-3.54753
LSim-11-06-E50-8m			18.5176			-3.59904
LSim-11-06-K45-26m			18.4853			-3.99205
LSim-11-06-K39-34m			18.2086			-4.2177
LSim-11-06-S15-18m		1	18.0291	0.146483	0.21	-3.44355	0.012919	0.02
LSim-11-06-C9-12m			18.1327			-3.43441
LSim-11-07-K45-27m			18.2627			-4.4041
LSim-11-07-K39-34m			18.1151			-4.37222
LSim-11-08-E51-9m			18.233			-2.90749
LSim-11-08-E50-9m		1	18.222	0.133863	0.19	-3.12052	0.044392	0.06
LSim-11-08-S15-18m			18.1273			-3.15191
LSim-11-10-K39-34m			17.8211			-3.81109
LSim-11-11-E51-9m			18.5625			-3.23519
LSim-11-11-S15-18m			18.5631			-3.29214
LSim-11-11-K45-32m		1	18.2425	0.0104935	0.01	-3.56542	0.0364207	0.05
LSim-11-11-C9-14m			18.235			-3.59117
LSim-11-08-C9-15m			18.1406			-4.6109
*if there are replicates, values are averaged using arithmetic mean
Standard name		δ18O (‰, uncalibrated)*	δ18O (‰, VSMOW)	Accepted value (‰)	δ13C (‰, uncalibrated)*	δ13C (‰, VPDB)	Accepted value (‰)
NBS-19*		17.0822	28.6399	28.6	28.0652	1.86066	1.95
NBS-19*		17.022	28.5795	28.6	28.1932	1.98505	1.95
NBS-19*		17.023	28.5805	28.6	28.213	2.00429	1.95
NBS-18*		-4.3164	7.18342	7.2	20.95	-5.05405	-5
NBS-18*		-4.3614	7.1383	7.2	20.9938	-5.01149	-5
NBS-18*		-4.2218	7.27828	7.2	21.006	-4.99963	-5
Suprapur*		1.6876	13.2037	13.2	-10.2524	-35.3772	-35.28
Suprapur*		1.8672	13.3837	13.2	-10.0794	-35.2091	-35.28
Suprapur*		1.6454	13.1613	13.2	-10.1252	-35.2536	-35.28
WS-1		14.8318	26.3834	26.23	26.9298	0.75725	0.76
WS-1		15.0016	26.5537	26.23	27.1868	1.00701	0.76
*used to establish calibration curve

## Sheet: d18O waters (Gasbench)
Isotopic calculations for waters based on 2 stds
Project: Bumstead GBWO-09-01
Date: December 12, 2009
Temp:	30C
Equilibrium duration:		18 hours
Sample name		Number of replicates	δ18OVSMOW*	SD of replicates	Difference between replicates
LSim-09-05-WO1-1m		1	-7.69423	0.0881594	0.12
LSim-09-05-WO1-23m		0	-7.58137
LSim-09-05-E51-1m		0	-7.69559
LSim-09-05-E51-9m		0	-7.64061
LSim-09-05-WO2-1m		0	-8.09846
LSim-09-05-E50-1m		0	-7.94146
LSim-09-05-E50-9m		0	-7.79897
LSim-09-05-N31-1m		0	-7.51342
LSim-09-05-N31-11m		0	-7.59356
LSim-09-05-K45-1m		0	-7.79626
LSim-09-05-K45-27m		0	-7.56704
LSim-09-05-K42-1m		0	-7.5169
LSim-09-05-K42-40m		0	-7.66442
LSim-09-05-K39-1m		0	-7.65087
LSim-09-05-K39-34m		0	-7.55233
LSim-09-05-WO3-1m		0	-7.64661
LSim-09-05-WO3-32m		0	-7.54536
LSim-09-05-BLITT02-7m		1	-7.95772	0.0804933	0.11
LSim-09-05-S15-1m		0	-7.59473
LSim-09-05-S15-19m		0	-7.60518
LSim-09-05-C9-1m		0	-7.74089
LSim-09-05-C9-15m		0	-7.67797
LSim-09-05-C6-1m		0	-7.82472
LSim-09-05-C6-12m		0	-7.62996
LSim-09-05-C1-1m		0	-8.0429
LSim-09-05-BLITT04-1m		0	-7.71572
LSim-09-05-BLITT04-6m		1	-7.65271	0.127722	0.18
LSim-09-06-C1-1m		0	-7.6921
LSim-09-06-E51-1m		0	-7.51903
LSim-09-06-E51-9m		0	-7.49406
LSim-09-06-WO1-1m		0	-7.63209
LSim-09-06-C9-14m		0	-7.57691
LSim-09-06-E50-1m		0	-7.69114
LSim-09-06-E50-9m		0	-7.67623
LSim-09-06-N31-1m		0	-7.47721
LSim-09-06-N31-11m		1	-7.64032	0.0113622	0.02
LSim-09-06-K45-1m		0	-7.65726
LSim-09-06-K45-26m		0	-7.5926
LSim-09-06-S15-1m		0	-7.52368
LSim-09-06-S15-18m		0	-7.64525
LSim-09-06-K39-1m		0	-7.51322
LSim-09-06-WO3-1m		0	-7.68417
*if there are replicates, values are averaged using arithmetic mean
Standard name		δ18O (‰, uncalibrated)*	δ18O (‰, VSMOW)	Accepted value (‰)
LSD*		1.5078	-22.6422	-22.57
LSD*		1.5936	-22.5592	-22.57
LSD*		1.6458	-22.5086	-22.57
MID		11.313	-13.1509	-13.08
MID		11.4062	-13.0607	-13.08
MID		11.3372	-13.1275	-13.08
Heaven*		24.6794	-0.212502	-0.27
Heaven*		24.5386	-0.348794	-0.27
Heaven*		24.642	-0.248704	-0.27
EDT		17.4094	-7.24974	-7.27
EDT		17.5116	-7.15081	-7.27
EDT		17.2904	-7.36493	-7.27
EDT		17.4728	-7.18837	-7.27
EDT		17.2754	-7.37945	-7.27
*used to establish calibration curve

## Sheet: d18O, d2H waters (Picarro)
Project: Bumstead OH- 09-01
Date: 06-Nov-09
Isotope(s): Hydrogen and Oxygen
2 STANDARDS NORMALISED PICARRO
Sample name	Number of replicates	δ18O (‰, VSMOW)*	SD of reps	Difference between replicates	δ2H (‰, VSMOW)*	SD of reps	Difference between replicates
LSim-09-10 WO1-1m		-7.23311			-53.7504
LSim-09-10 WO1-22m		-7.5045			-54.9313
LSim-09-10 E51-1m		-7.58515			-55.3164
LSim-09-10 E51-9m		-7.77087			-54.984
LSim-09-10 WO2-1m**		-7.48509			-55.9133
LSim-09-10 E50-1m		-7.23177			-55.5038
LSim-09-10 E50-9m		-7.3673			-55.1406
LSim-09-10 N31-1m		-7.1354			-55.8233
LSim-09-10 N31-11m		-7.30339			-56.3679
LSim-09-10 K45-1m		-7.31175			-55.8617
LSim-09-10 K45-27m**		-7.19496			-55.5971
LSim-09-10 K42-1m		-7.45632			-56.3298
LSim-09-10 K42-40m	1	-7.50852	0.170369	0.24	-56.3268	0.0978572	0.14
LSim-09-10 K39-1m		-7.39039			-56.3484
LSim-09-10 K39-34m		-7.46769			-55.6816
LSim-09-10 WO3-1m		-7.19363			-55.0042
LSim-09-10 WO3-32m		-7.40612			-55.229
LSim-09-10 BLITT02-1m	1	-7.26072	0.149783	0.21	-55.5253	0.0566542	0.08
LSim-09-10 BLITT02-8m**		-6.91989			-55.4965
LSim-09-10 S15-1m		-7.01058			-55.623
LSim-09-10 S15-18m		-7.01493			-55.662
LSim-09-10 C9-1m		-7.19965			-55.2767
LSim-09-10 C9-15m		-7.11298			-55.4528
LSim-09-10 C6-1m		-7.35593			-54.8218
LSim-09-10 C6-12m		-7.20735			-55.3382
LSim-09-10 C1-1m		-7.33785			-55.523
LSim-09-10 BLITT04-1m	1	-7.13222	0.10861	0.15	-55.0906	0.175113	0.25
LSim-09-10 BLITT04-8m		-7.23613			-54.9979
LSim-09-09 WO1-1m		-7.37132			-55.6869
LSim-09-09 WO1-22m**		-6.59797			-55.573
LSim-09-09 E51-1m**		-6.64466			-55.7039
LSim-09-09 E51-9m		-7.52759			-55.2286
LSim-09-09 WO2-1m		-7.29536			-54.9949
LSim-09-09 E50-1m		-7.17991			-54.5999
LSim-09-09 E50-9m		-7.2214			-55.2296
LSim-09-09 N31-1m		-7.43189			-55.0754
LSim-09-09 N31-11m		-7.41047			-55.0638
LSim-09-09 K45-1m		-7.58515			-55.374
LSim-09-09 K45-27m	1	-7.52893	0.352096	0.5	-56.7347	0.32541	0.46
LSim-09-09 K42-1m		-7.31175			-55.6716
LSim-09-09 K42-40m		-7.67316			-56.9711
LSim-09-09 K39-1m		-7.23579			-55.6816
*if there are replicates, values are averaged using arithmetic mean
**bad peak, redo
Standard name		δ18O (‰, uncalibrated)*	δ18O (‰, VSMOW)	Accepted value (‰)	δ2H (‰, uncalibrated)*	δ2H (‰, VSMOW)*	Accepted value (‰)
LSD*		-22.123	-22.6384	-22.57	-165.398	-161.825	-161.8
LSD*		-21.9867	-22.5016	-22.57	-165.346	-161.775	-161.8
MID		-12.6193	-13.0976	-13.08	-111.706	-108.497	-108.1
MID		-12.6797	-13.1582	-13.08	-111.714	-108.505	-108.1
EDT		-6.95233	-7.40846	-7.27	-58.1293	-55.2826	-56
EDT		-6.75967	-7.21504	-7.27	-57.9197	-55.0744	-56
EDT		-6.80167	-7.25721	-7.27	-57.867	-55.0221	-56
EDT		-6.742	-7.19731	-7.27	-57.4193	-54.5774	-56
EDT		-6.80267	-7.25821	-7.27	-57.4303	-54.5883	-56
EDT		-6.87233	-7.32815	-7.27	-58.5293	-55.6799	-56
HEAVEN*		0.0526667	-0.37608	-0.27	86.6917	88.559	88.7
HEAVEN*		0.264	-0.16392	-0.27	86.9757	88.841	88.7
*used to establish calibration curve
Project: Bumstead OH- 09-02
Date: December 12, 2009
Isotope(s): Hydrogen and Oxygen
2 STANDARDS NORMALISED PICARRO
Sample name	Number of replicates	δ18O (‰, VSMOW)*	SD of reps	Difference between replicates	δ2H (‰, VSMOW)*	SD of reps	Difference between replicates
LSim-09-10 WO2-1m		-7.55705			-53.7754
LSim-09-10 K45-27m		-7.5193			-55.4058
LSim-09-10 BLITT02-8m		-7.5477			-55.5903
LSim-09-09 WO1-22m		-7.34122			-56.2552
LSim-09-09 E51-1m		-7.65595			-56.2003
LSim-09-09 K39-32m		-7.60617			-56.2283
LSim-09-09 WO3-1m		-7.55672			-56.1056
LSim-09-09 WO3-32m		-7.81932			-57.0677
LSim-09-09 BLITT02-1m	1	-7.51111	0.00496113	0.0070161	-55.3898	0.114718	0.16
LSim-09-09 BLITT02-7m		-7.57844			-55.4862
LSim-09-09 S15-1m		-7.36127			-55.7662
LSim-09-09 S15-18m		-7.44145			-56.4188
LSim-09-09 C9-1m		-7.30631			-55.8883
LSim-09-09 C9-15m	1	-7.47787	0.176238	0.25	-56.0856	0.129763	0.18
LSim-09-09 C6-1m		-7.59982			-55.7332
LSim-09-09 C6-12m		-7.46417			-56.205
LSim-09-09 C1-1m		-7.41072			-54.1072
LSim-09-09 BLITT04-1m**		-7.19055			-56.2808
LSim-09-09 BLITT04-8m		-7.6516			-56.2047
LSim-09-08 E51-1m		-7.4625			-56.3509
LSim-09-08 E51-9m		-7.54202			-56.4424
LSim-09-08 WO2-1m		-7.64526			-56.3509
LSim-09-08 E50-1m**	1	-7.06726	0.00519737	0.01	-56.6588	0.784221	1.11
LSim-09-08 E50-9m		-7.42007			-56.4035
LSim-09-08 N31-1m**		-7.26906			-56.8529
LSim-09-08 N31-11m**		-7.4017			-56.8569
LSim-09-08 K45-1m**		-6.45085			-56.8682
LSim-09-08 K45-27m**		-6.84007			-57.9098
LSim-09-08 K42-1m**		-7.09432			-56.1212
LSim-09-08 K42-38m		-7.60182			-57.068
LSim-09-08 K39-1m		-7.58913			-56.5644
LSim-09-08 K39-34m		-7.85707			-56.5458
LSim-09-08 WO3-1m		-7.67299			-56.2894
LSim-09-08 WO3-32m		-7.5046			-57.1299
LSim-09-08 BLITT02-1m	1	-7.59664	0.030948	0.04	-56.2808	0.407155	0.58
LSim-09-08 BLITT02-7m**		-7.34457			-56.0314
LSim-09-08 S15-1m**		-7.75852			-56.6029
LSim-09-08 S15-18m		-7.66463			-57.2289
*if there are replicates, values are averaged using arithmetic mean
**bad peak, redo
Standard name		δ18O (‰, uncalibrated)*	δ18O (‰, VSMOW)	Accepted value (‰)	δ2H (‰, uncalibrated)*	δ2H (‰, VSMOW)*	Accepted value (‰)
LSD*		-21.8603	-22.5381	-22.57	-164.794	-161.827	-161.8
LSD*		-21.924	-22.6019	-22.57	-164.741	-161.773	-161.8
MID		-12.5903	-13.2468	-13.08	-111.741	-108.914	-108.1
MID		-12.4513	-13.1075	-13.08	-111.622	-108.795	-108.1
EDT		-6.78533	-7.42842	-7.27	-58.7087	-56.0221	-56
EDT		-6.77067	-7.41372	-7.27	-57.4157	-54.7326	-56
EDT		-6.68	-7.32285	-7.27	-57.161	-54.4786	-56
EDT		-6.69933	-7.34223	-7.27	-57.688	-55.0042	-56
EDT		-6.586	-7.22863	-7.27	-57.6333	-54.9497	-56
EDT		-6.749	-7.39201	-7.27	-58.3963	-55.7106	-56
HEAVEN*		0.286333	-0.340495	-0.27	85.8197	88.1235	88.7
HEAVEN*		0.427	-0.199505	-0.27	86.9757	89.2765	88.7
*used to establish calibration curve
Project: Bumstead OH-09-03
Date: December 30, 2009
Isotope(s): Hydrogen and Oxygen
2 STANDARDS NORMALISED ZINC
Sample name	Number of replicates	δ18O (‰, VSMOW)*	SD of reps	Difference between replicates	δ2H (‰, VSMOW)*	SD of reps	Difference between replicates
LSim-09-09 BLITT04-1m**		-6.86475			-53.36
LSim-09-08 N31-1m		-7.14612			-55.5379
LSim-09-08 N31-11m		-7.24943			-55.8385
LSim-09-08 K45-1m		-7.06654			-56.4729
LSim-09-08 K45-27m		-7.15548			-56.4255
LSim-09-08 K42-1m		-7.38117			-56.2598
LSim-09-08 BLITT02-7m		-7.38652			-55.7133
LSim-09-08 S15-1m		-7.32433			-55.6698
LSim-09-08 C9-1m		-7.19059			-56.6999
LSim-09-08 C9-15m		-7.51191			-56.1103
LSim-09-08 C6-1m		-7.28287			-56.048
LSim-09-08 C6-12m		-7.42732			-55.7275
LSim-09-08 C1-1m	1	-7.30042	0.0342825	0.05	-55.9401	0.496117	0.7
LSim-09-08 BLITT04-1m		-7.50923			-56.2641
LSim-09-08 BLITT04-8m		-7.55738			-56.2008
LSim-09-07 WO1-1m		-7.5634			-56.7181
LSim-09-07 WO1-22m		-7.63027			-56.8663
LSim-09-07 E51-1m	1	-7.41294	0.102138	0.14	-56.8749	0.402143	0.57
LSim-09-07 E51-9m		-7.63328			-56.0029
LSim-09-07 WO2-1m		-7.5303			-56.2783
LSim-09-07 E50-1m		-7.4427			-56.4629
LSim-09-07 E50-9m		-7.56173			-56.8951
LSim-09-07 N31-1m		-7.54133			-56.4242
LSim-09-07 N31-11m		-7.25144			-56.573
LSim-09-07 K45-1m		-7.38117			-55.7116
LSim-09-07 K45-27m		-7.38786			-56.8895
LSim-09-07 K42-1m**	1	-7.32751	0.138785	0.2	-56.0382	0.0232006	0.03
LSim-09-07 K42-40m		-7.38084			-56.4208
LSim-09-07 K39-1m		-7.53632			-56.0566
LSim-09-07 K39-34m		-7.34774			-56.0261
LSim-09-07 WO3-1m		-7.37582			-56.4543
LSim-09-07 WO3-32m		-7.32834			-56.0964
LSim-09-07 BLITT02-1m		-7.24609			-56.0563
LSim-09-07 BLITT02-7m		-7.39756			-56.157
LSim-09-07 S15-1m		-7.36078			-56.327
LSim-09-07 S15-18m		-7.46911			-56.4914
LSim-09-07 C9-1m		-7.43099			-56.1898
LSim-09-07 C9-15m**		-7.92686			-56.1862
LSim-09-07 C6-1m**	1	-7.0224	0.612357	0.87	-56.4669	0.420891	0.6
LSim-09-07 C6-12m		-7.34239			-55.9486
LSim-09-07 C1-1m		-7.53364			-55.534
LSim-09-07 BLITT04-1m		-7.60821			-55.6612
*if there are replicates, values are averaged using arithmetic mean
**bad peak, redo
Standard name		δ18O (‰, uncalibrated)*	δ18O (‰, VSMOW)	Accepted value (‰)	δ2H (‰, uncalibrated)*	δ2H (‰, VSMOW)*	Accepted value (‰)
LSD*		-22.5703	-22.7496	-22.57	-164.999	-161.113	-161.8
LSD*		-22.2123	-22.3904	-22.57	-166.38	-162.487	-161.8
MID		-12.8093	-12.9584	-13.08	-111.97	-108.389	-108.1
MID		-12.8943	-13.0436	-13.08	-112.001	-108.42	-108.1
EDT		-7.119	-7.25044	-7.27	-58.3907	-55.117	-56
EDT		-6.87033	-7.001	-7.27	-57.8407	-54.5702	-56
EDT		-6.943	-7.07389	-7.27	-57.988	-54.7167	-56
EDT		-6.591	-6.7208	-7.27	-58.217	-54.9444	-56
EDT		-6.90167	-7.03243	-7.27	-58.183	-54.9106	-56
EDT		-7.191	-7.32266	-7.27	-58.3177	-55.0445	-56
HEAVEN*		-0.1155	-0.225279	-0.27	86.335	88.7777	88.7
HEAVEN*		-0.204667	-0.314721	-0.27	86.1787	88.6223	88.7
*used to establish calibration curve
Project: Bumstead OH-10-01
Date: April 17, 2010
Isotope(s): Hydrogen and Oxygen
2 STANDARDS NORMALISED ZINC
Sample name	Number of replicates	δ18O (‰, VSMOW)*	SD of reps	Difference between replicates	δ2H (‰, VSMOW)*	SD of reps	Difference between replicates
LSim-09-09 BLITT04-1m		-7.36212			-53.8634
LSim-09-07 C9-15m		-7.64295			-55.5935
LSim-09-07 BLITT04-8m		-7.62291			-55.6669
LSim-09-11 WO1-1m		-7.44593			-54.7068
LSim-09-11 WO1-22m		-7.43391			-55.1424
LSim-09-11 E51-1m		-7.23355			-55.1582
LSim-09-11 E51-9m		-7.26294			-55.1839
LSim-09-11 WO2-1m		-7.5421			-55.9551
LSim-09-11 E50-1m	1	-7.22554	0.217705	0.31	-55.3889	0.449977	0.64
LSim-09-11 E50-9m		-7.59653			-54.5715
LSim-09-11 N31-1m		-7.49702			-55.2635
LSim-09-11 N31-11m		-7.3157			-54.7502
LSim-09-11 K45-1m		-7.20884			-55.0516
LSim-09-11 K45-27m	1	-7.21268	0.129631	0.18	-55.133	0.125873	0.18
LSim-09-11 K42-1m		-7.15308			-54.6377
LSim-09-11 K42-40m		-7.23522			-55.2494
LSim-09-11 K39-1m		-7.43191			-54.5232
LSim-09-11 K39-34m		-7.5618			-55.1414
LSim-09-11 WO3-1m		-7.16209			-55.4057
LSim-09-11 WO3-32m		-7.2055			-54.87
LSim-09-11 BLITT02-1m		-7.15842			-55.6531
LSim-09-11 BLITT02-7m		-7.15708			-55.1661
LSim-09-11 S15-1m**	1	-6.73216	0.610848	0.86	-54.6071	0.388553	0.55
LSim-09-11 S15-18m		-7.21185			-54.5159
LSim-09-11 C9-1m		-7.12703			-54.6686
LSim-09-11 C9-15m		-7.16877			-54.7801
LSim-09-11 C6-1m		-7.07694			-55.0654
LSim-09-11 C6-12m		-7.11835			-54.8167
LSim-09-11 C1-1m		-7.43257			-56.0249
LSim-09-11 BLITT04-1m		-7.26795			-54.7091
LSim-09-11 BLITT04-8m		-7.09998			-54.9437
LSim-09-06 WO1-22m		-7.23238			-55.866
LSim-09-06 WO2-1m		-7.38215			-57.1014
LSim-09-06 K42-1m		-7.34609			-55.8759
LSim-09-06 K42-38m	1	-7.30819	0.00118061	0	-55.8577	0.501048	0.71
LSim-09-06 K39-33m		-7.39818			-55.4432
LSim-09-06 WO3-32m**		-6.57972			-56.4375
LSim-09-06 BLITT02-1m		-7.41822			-56.1121
*if there are replicates, values are averaged using arithmetic mean
**bad peak, redo
Standard name		δ18O (‰, uncalibrated)*	δ18O (‰, VSMOW)	Accepted value (‰)	δ2H (‰, uncalibrated)*	δ2H (‰, VSMOW)*	Accepted value (‰)
LSD*		-22.4257	-22.7021	-22.57	-167.429	-162.335	-161.8
LSD*		-22.162	-22.4379	-22.57	-166.346	-161.265	-161.8
MID		-12.8547	-13.114	-13.08	-112.48	-108.094	-108.1
MID		-12.6173	-12.8763	-13.08	-112.156	-107.773	-108.1
EDT		-7.28033	-7.52975	-7.27	-58.955	-55.2579	-56
EDT		-7.06367	-7.31269	-7.27	-58.473	-54.7821	-56
EDT		-7.012	-7.26094	-7.27	-57.943	-54.2589	-56
EDT		-7.04167	-7.29065	-7.27	-57.6163	-53.9365	-56
EDT		-6.86233	-7.111	-7.27	-58.1177	-54.4314	-56
EDT		-6.84367	-7.0923	-7.27	-58.4623	-54.7716	-56
HEAVEN*		-0.180333	-0.417095	-0.27	86.5343	88.3576	88.7
HEAVEN*		0.113333	-0.122905	-0.27	87.228	89.0424	88.7
*used to establish calibration curve
Project: Bumstead OH-10-02
Date: April 17, 2010
Isotope(s): Hydrogen and Oxygen
2 STANDARDS NORMALISED ZINC
Sample name	Number of replicates	δ18O (‰, VSMOW)*	SD of reps	Difference between replicates	δ2H (‰, VSMOW)*	SD of reps	Difference between replicates
LSim-09-06 BLITT02-7m		-7.87837			-56.7161
LSim-09-06 C9-1m		-7.5274			-56.7652
LSim-09-06 C6-1m		-7.49312			-56.6103
LSim-09-06 C6-12m		-7.63767			-56.3115
LSim-09-06 BLITT04-1m		-7.28772			-56.9094
LSim-09-06 BLITT04-8m		-7.22821			-56.2673
LSim-09-05 BLITT02-1m		-7.87635			-59.1117
LSim-09-06 W03-32m-rpt		-7.2346			-56.1845
*if there are replicates, values are averaged using arithmetic mean
Standard name		δ18O (‰, uncalibrated)*	δ18O (‰, VSMOW)	Accepted value (‰)	δ2H (‰, uncalibrated)*	δ2H (‰, VSMOW)*	Accepted value (‰)
LSD*		-22.3653	-22.6147	-22.57	-167.537	-162.122	-161.8
LSD*		-22.2767	-22.5253	-22.57	-166.881	-161.478	-161.8
MID		-12.6103	-12.7767	-13.08	-112.992	-108.52	-108.1
MID		-12.7527	-12.9202	-13.08	-111.808	-107.356	-108.1
EDT		-7.11233	-7.23191	-7.27	-59.037	-55.4972	-56
EDT		-7.029	-7.14787	-7.27	-58.3443	-54.8165	-56
EDT		-7.197	-7.3173	-7.27	-57.912	-54.3916	-56
EDT		-7.16767	-7.28772	-7.27	-57.984	-54.4624	-56
EDT		-7.07	-7.18922	-7.27	-58.1957	-54.6704	-56
EDT		-7.202	-7.32234	-7.27	-58.969	-55.4304	-56
HEAVEN*		-0.24	-0.301096	-0.27	86.465	87.4908	88.7
HEAVEN*		-0.238667	-0.299751	-0.27	87.5097	88.5174	88.7
HEAVEN*		0.0566667	-0.00190449	-0.27	86.874	87.8927	88.7
HEAVEN*		-0.179667	-0.240249	-0.27	87.8813	88.8826	88.7
*used to establish calibration curve
Project: Bumstead OH-10-03
Date: April 17, 2010
Isotope(s): Hydrogen and Oxygen
2 STANDARDS NORMALISED ZINC
Sample name	Number of replicates	δ18O (‰, VSMOW)*	SD of reps	Difference between replicates	δ2H (‰, VSMOW)*	SD of reps	Difference between replicates
LSIM-09-06 C1-1m		-7.84625			-58.3666
LSim-09-05 WO1-1m		-7.66986			-55.2341
LSim-09-05 WO1-23m		-7.70534			-56.8864
LSim-09-05 E51-1m		-7.81847			-57.9022
LSim-09-05 E51-9m		-7.73446			-57.3122
LSim-09-05 WO2-1m		-8.27031			-60.5657
LSim-09-05 E50-1m		-7.95904			-58.798
LSim-09-05 E50-9m		-7.79102			-58.5587
LSim-09-05 N31-1m		-7.7435			-57.3348
LSim-09-05 N31-11m**	1	-7.6123	0.0918272	0.13	-57.1843	0.16085	0.23
LSim-09-05 K45-1m		-7.8747			-57.6845
LSim-09-05 K45-27m		-7.70166			-57.7085
LSim-09-05 K42-1m		-7.76994			-57.0218
LSim-09-05 K42-40m		-7.62769			-57.2696
LSim-09-05 K39-1m		-7.83772			-57.5477
LSim-09-05 K39-34m		-7.79404			-56.3534
LSim-09-05 WO3-1m		-7.6866			-57.3836
LSim-09-05 WO3-32m	1	-7.72743	0.050647	0.07	-57.4459	0.268393	0.38
LSim-09-05 BLITT02-7m		-8.21275			-59.4198
LSim-09-05 S15-1m		-7.66986			-57.0211
LSim-09-05 S15-19m		-7.67421			-57.7763
LSim-09-05 C9-1m		-7.69329			-57.6796
LSim-09-05 C9-15m		-7.72375			-57.9264
LSim-09-05 C6-1m		-7.89612			-58.4017
LSim-09-05 C6-12m		-7.85428			-58.1667
LSim-09-05 C1-1m	1	-8.17827	0.060587	0.09	-59.6046	0.0621152	0.09
LSim-09-05 BLITT04-1m		-7.79471			-57.7022
LSim-09-05 BLITT04-6m		-7.64677			-57.8861
LSim-09-06 WO1-1m		-7.63606			-57.9032
LSim-09-06 E51-1m		-7.65313			-57.0005
LSim-09-06 E51-9m		-7.73848			-57.5125
LSim-09-06 E50-1m		-7.79437			-57.2017
LSim-09-06 E50-9m		-7.66451			-57.0077
LSim-09-06 N31-1m	1	-7.79705	0.00615337	0.01	-57.1201	0.15946	0.23
LSim-09-06 N31-11m		-7.57849			-57.8468
LSim-09-06 K45-1m		-7.65514			-57.7081
LSim-09-06 K45-26m**		-7.72777			-57.8891
LSim-09-06 K39-1m**		-7.41047			-58.363
LSim-09-06 WO3-1m		-7.77262			-57.4351
LSim-09-06 S15-1m		-7.77797			-57.8038
LSim-09-06 S15-18m		-7.71839			-57.5157
LSim-09-06 C9-14m		-7.78467			-57.2932
*if there are replicates, values are averaged using arithmetic mean
**bad peak, redo
Standard name		δ18O (‰, uncalibrated)*	δ18O (‰, VSMOW)	Accepted value (‰)	δ2H (‰, uncalibrated)*	δ2H (‰, VSMOW)*	Accepted value (‰)
LSD*		-21.8517	-22.4666	-22.57	-167.365	-162.375	-161.8
LSD*		-22.0783	-22.6942	-22.57	-166.891	-161.909	-161.8
LSD*		-21.934	-22.5492	-22.57	-166.085	-161.116	-161.8
MID		-12.3883	-12.9645	-13.08	-113.204	-109.117	-108.1
MID		-12.642	-13.2192	-13.08	-112.069	-108.001	-108.1
MID		-12.308	-12.8838	-13.08	-112.665	-108.587	-108.1
EDT		-6.753	-7.30605	-7.27	-58.57	-55.3937	-56
EDT		-6.56867	-7.12096	-7.27	-58.518	-55.3426	-56
EDT		-6.677	-7.22973	-7.27	-58.2683	-55.0971	-56
EDT		-6.813	-7.36629	-7.27	-58.5907	-55.414	-56
EDT		-6.87233	-7.42587	-7.27	-58.0333	-54.866	-56
EDT		-6.64033	-7.19292	-7.27	-58.4133	-55.2397	-56
EDT		-6.56767	-7.11995	-7.27	-57.5207	-54.3619	-56
EDT		-6.59633	-7.14874	-7.27	-57.2447	-54.0905	-56
EDT		-6.687	-7.23978	-7.27	-57.8927	-54.7277	-56
EDT		-6.49067	-7.04264	-7.27	-58.0663	-54.8984	-56
EDT		-6.60233	-7.15476	-7.27	-58.7797	-55.5999	-56
HEAVEN*		0.235333	-0.289078	-0.27	86.394	87.1537	88.7
HEAVEN*		0.0783333	-0.446721	-0.27	87.9507	88.6844	88.7
HEAVEN*		0.443333	-0.0802256	-0.27	86.7317	87.4857	88.7
HEAVEN*		0.347	-0.176954	-0.27	87.896	88.6306	88.7
HEAVEN*		0.441333	-0.0822338	-0.27	86.3753	87.1353	88.7
HEAVEN*		0.337667	-0.186325	-0.27	88.053	88.785	88.7
*used to establish calibration curve
Project: Bumstead OH-10-04
Date: April 17, 2010
Isotope(s): Hydrogen and Oxygen
2 STANDARDS NORMALISED ZINC
Sample name	Number of replicates	δ18O (‰, VSMOW)*	SD of reps	Difference between replicates	δ2H (‰, VSMOW)*	SD of reps	Difference between replicates
LSim-10-02 WO1-1m		-7.52449			-58.8891
LSim-10-02WO1-22m		-7.87206			-58.7093
LSim-10-02E51-1m		-7.70561			-57.1879
LSim-10-02E51-9m		-7.91509			-57.7202
LSim-10-02WO2-1m		-7.82603			-57.4788
LSim-10-02E50-1m		-7.3934			-56.4422
LSim-10-02E50-9m		-7.89174			-57.8065
LSim-10-02N31-1m		-7.59387			-56.4992
LSim-10-02N31-11m	1	-7.61939	0.08373	0.12	-56.5223	0.296139	0.42
LSim-10-02K45-1m		-7.75364			-56.1224
LSim-10-02K45-27m		-7.95678			-57.5635
LSim-10-02K42-1m		-7.53917			-56.3205
LSim-10-02K42-40m		-7.70194			-56.2454
LSim-10-02K39-1m		-7.64024			-56.394
LSim-10-02K39-34m		-7.68627			-56.8321
LSim-10-02WO3-1m		-7.45478			-56.1329
LSim-10-02WO3-32m		-7.78833			-57.4536
LSim-10-02BLITT02-1m	1	-7.50915	0.0287748	0.04	-56.3794	0.018784	0.03
LSim-10-02BLITT02-7m		-7.46112			-56.4412
LSim-10-02S15-1m		-7.48547			-56.7272
LSim-10-02S15-18m		-7.3844			-56.5101
LSim-10-02C9-1m		-7.42076			-56.7882
LSim-10-02C9-15m		-7.56652			-56.3018
LSim-10-02C6-1m		-7.41609			-56.7941
LSim-10-02C6-12m		-7.30335			-56.5396
LSim-10-02C1-1m**		-6.43577			-57.9626
LSim-10-02BLITT04-1m		-8.04617			-56.0863
LSim-10-02BLITT04-8m		-7.63657			-56.4386
*if there are replicates, values are averaged using arithmetic mean
**bad peak, redo
Standard name		δ18O (‰, uncalibrated)*	δ18O (‰, VSMOW)	Accepted value (‰)	δ2H (‰, uncalibrated)*	δ2H (‰, VSMOW)*	Accepted value (‰)
LSD*		-22.5087	-22.6706	-22.57	-167.885	-162.506	-161.8
LSD*		-22.3077	-22.4694	-22.57	-166.451	-161.094	-161.8
MID		-12.8103	-12.9658	-13.08	-113.635	-109.13	-108.1
MID		-12.8473	-13.0028	-13.08	-112.479	-107.993	-108.1
EDT		-7.052	-7.20361	-7.27	-59.3527	-55.7229	-56
EDT		-7.24033	-7.39207	-7.27	-59.3157	-55.6865	-56
EDT		-6.96667	-7.11822	-7.27	-58.1543	-54.5439	-56
EDT		-7.04467	-7.19627	-7.27	-58.3443	-54.7309	-56
EDT		-6.961	-7.11255	-7.27	-58.785	-55.1644	-56
EDT		-7.20067	-7.35238	-7.27	-59.489	-55.8571	-56
HEAVEN*		0.029	-0.117899	-0.27	85.633	86.9249	88.7
HEAVEN*		-0.108333	-0.255324	-0.27	87.72	88.9783	88.7
HEAVEN*		-0.12	-0.266998	-0.27	85.982	87.2683	88.7
HEAVEN*		-0.137667	-0.284676	-0.27	87.1543	88.4217	88.7
*used to establish calibration curve
Project: Bumstead OH-10-05
Date: April 17, 2010
Isotope(s): Hydrogen and Oxygen
2 STANDARDS NORMALISED ZINC
Sample name	Number of replicates	δ18O (‰, VSMOW)*	SD of reps	Difference between replicates	δ2H (‰, VSMOW)*	SD of reps	Difference between replicates
LSim-10-02 C1-1M-rpt		-7.61211			-56.2726
LSim-09-06 K45-26m		-7.69598			-57.2322
LSim-09-06 K39-1m		-7.63216			-57.4641
*if there are replicates, values are averaged using arithmetic mean
Standard name		δ18O (‰, uncalibrated)*	δ18O (‰, VSMOW)	Accepted value (‰)	δ2H (‰, uncalibrated)*	δ2H (‰, VSMOW)*	Accepted value (‰)
LSD*		-22.5317	-22.7411	-22.57	-166.888	-162.316	-161.8
LSD*		-22.1903	-22.3989	-22.57	-165.842	-161.284	-161.8
MID		-12.911	-13.0964	-13.08	-111.995	-108.219	-108.1
MID		-12.8717	-13.057	-13.08	-112.352	-108.571	-108.1
EDT		-7.11233	-7.28329	-7.27	-58.7247	-55.7211	-56
EDT		-7.006	-7.17669	-7.27	-57.828	-54.8374	-56
EDT		-7.053	-7.22381	-7.27	-58.5477	-55.5467	-56
EDT		-7.563	-7.73508	-7.27	-59.557	-56.5414	-56
EDT		-7.478	-7.64987	-7.27	-47.2483	-44.4112	-56
EDT		-7.44367	-7.61545	-7.27	-58.512	-55.5115	-56
HEAVEN*		-0.218	-0.371753	-0.27	86.063	86.9665	88.7
HEAVEN*		-0.256	-0.409848	-0.27	88.234	89.106	88.7
HEAVEN*		0.0793333	-0.0736781	-0.27	86.445	87.343	88.7
HEAVEN*		0.023	-0.130152	-0.27	87.41	88.294	88.7
*used to establish calibration curve
Project: Bumstead OH-10-06
Date: October 21, 2010
Isotope(s): Hydrogen and Oxygen
2 STANDARDS NORMALISED ZINC
Sample name	Number of replicates	δ18O (‰, VSMOW)*	SD of reps	Difference between replicates	δ2H (‰, VSMOW)*	SD of reps	Difference between replicates
LSim-10-05 WO1-1m		-7.09976			-55.6756
LSim-10-05WO1-22m		-7.38745			-55.9398
LSim-10-05E51-1m		-6.82471			-57.4342
LSim-10-05E51-9m		-6.9607			-56.8562
LSim-10-05WO2-1m		-6.97471			-56.8002
LSim-10-05E50-1m		-7.11992			-56.8239
LSim-10-05E50-9m		-6.80831			-57.752
LSim-10-05N31-1m	1	-6.79345	0.0886677	0.13	-57.7744	0.094328	0.13
LSim-10-05N31-11m		-7.44246			-55.819
LSim-10-05K45-1m		-7.28256			-56.7899
LSim-10-05K45-27m		-7.04714			-56.5064
LSim-10-05K42-1m		-6.66942			-57.8666
LSim-10-05K42-40m	1	-6.95404	0.224448	0.32	-57.4904	0.586956	0.83
LSim-10-05K39-1m		-6.79704			-57.802
LSim-10-05K39-34m		-6.84111			-57.7003
LSim-10-05WO3-1m		-6.90808			-57.6423
LSim-10-05WO3-32m		-7.04885			-57.4659
LSim-10-05BLITT02-1m		-7.22892			-58.8326
LSim-10-05BLITT02-7m		-7.46638			-58.355
LSim-10-05S15-1m		-7.22789			-57.3798
LSim-10-05S15-18m		-7.03519			-57.686
LSim-10-05C9-1m	1	-7.03809	0.0992982	0.14	-58.342	0.109421	0.15
LSim-10-05C9-15m		-7.29554			-57.9881
LSim-10-05C6-1m		-6.96138			-58.2486
LSim-10-05C6-12m		-7.04851			-58.1109
LSim-10-05C1-1m		-7.25967			-57.8087
LSim-10-05BLITT04-1m		-7.51866			-56.9099
LSim-10-05BLITT04-8m		-7.32664			-57.4208
LSim-10-06WO1-1m		-7.59451			-56.2232
LSim-10-06WO1-22m		-7.7387			-56.4824
LSim-10-06E51-1m		-7.76501			-56.0655
LSim-10-06E51-9m		-7.25044			-56.5374
LSim-10-06WO2-1m		-7.62902			-56.7155
LSim-10-06E50-1m	1	-7.46758	0.0814197	0.12	-56.3405	0.172856	0.24
LSim-10-06N31-1m		-7.35192			-56.8235
LSim-10-06N31-11m		-7.40966			-55.9635
LSim-10-06K45-1m		-7.68095			-54.7779
LSim-10-06K45-27m		-7.50021			-56.2079
LSim-10-06K42-1m		-7.71785			-56.0251
LSim-10-06K42-40m		-7.75236			-56.4057
LSim-10-06K39-1m		-7.45032			-56.6515
LSim-10-06K39-34m		-7.64371			-56.6261
LSim-10-06WO3-1m		-7.45989			-56.4697
LSim-10-06WO3-32m		-7.53027			-56.966
LSim-10-06BLITT02-1m	1	-7.59639	0.0461459	0.07	-56.2187	0.00070746	0
LSim-10-06BLITT02-7m		-7.78756			-55.9658
LSim-10-06S15-1m		-7.62697			-56.3003
LSim-10-06S15-18m		-7.62629			-56.5167
LSim-10-06C9-1m		-7.53506			-56.0058
LSim-10-06C9-15m		-7.61057			-56.2673
LSim-10-06C6-1m		-7.52549			-56.0302
LSim-10-06C6-12m		-7.54804			-56.3436
LSim-10-06C1-1m	1	-7.95412	0.0645076	0.09	-56.4233	0.0424476	0.06
LSim-10-06BLITT04-1m		-7.89416			-56.1759
LSim-10-06BLITT04-8m		-7.74587			-55.4248
LSim-10-07WO1-1m		-7.64627			-55.5049
LSim-10-07WO1-22m		-7.68369			-55.8767
LSim-10-07E51-1m		-7.42572			-55.4629
LSim-10-07E51-9m		-7.65328			-55.4962
LSim-10-07WO2-1m		-7.59041			-55.0913
LSim-10-07E50-1m	1	-7.55983	0.0253682	0.04	-54.8559	0.213653	0.3
LSim-10-07E50-9m		-7.72845			-54.8762
LSim-10-07N31-1m		-7.73904			-55.0677
LSim-10-07N31-11m		-7.54052			-54.9993
LSim-10-07K45-1m		-7.54838			-54.402
LSim-10-07K45-27m		-7.58289			-55.4725
LSim-10-07K42-1m		-7.61125			-54.5154
LSim-10-07K42-38m		-7.66831			-55.4976
LSim-10-07K39-1m	1	-7.66011	0.0908421	0.13	-54.4465	0.175214	0.25
LSim-10-07K39-34m		-7.5764			-55.2628
LSim-10-07WO3-1m		-7.41205			-54.3923
LSim-10-07WO3-32m		-7.58802			-55.4982
LSim-10-07BLITT02-1m		-7.34372			-53.0863
LSim-10-07S15-1m		-7.47834			-54.3947
LSim-10-07S15-18m		-7.61433			-55.6706
LSim-10-07C9-1m		-7.34748			-53.9394
LSim-10-07C9-13m		-7.74416			-54.8349
*if there are replicates, values are averaged using arithmetic mean
Standard name		δ18O (‰, uncalibrated)*	δ18O (‰, VSMOW)	Accepted value (‰)	δ2H (‰, uncalibrated)*	δ2H (‰, VSMOW)*	Accepted value (‰)
LSD*		-22.1933	-22.1718	-22.57	-169.326	-164.215	-161.8
LSD*		-22.4863	-22.4721	-22.57	-168.016	-162.905	-161.8
LSD*		-22.6773	-22.6679	-22.57	-165.808	-160.695	-161.8
MID		-13.053	-12.8027	-13.08	-113.097	-107.958	-108.1
MID		-13.1573	-12.9096	-13.08	-112.617	-107.478	-108.1
MID		-13.4183	-13.1772	-13.08	-111.764	-106.624	-108.1
EDT		-7.584	-7.1968	-7.27	-60.7387	-55.5736	-56
EDT		-6.861	-6.4557	-7.27	-59.8157	-54.6501	-56
EDT		-7.59533	-7.20842	-7.27	-59.569	-54.4033	-56
EDT		-7.59033	-7.20329	-7.27	-61.1167	-55.9518	-56
EDT		-7.394	-7.00204	-7.27	-60.859	-55.694	-56
EDT		-7.57367	-7.18621	-7.27	-60.2797	-55.1144	-56
EDT		-7.77067	-7.38814	-7.27	-60.02	-54.8546	-56
EDT		-7.88933	-7.50977	-7.27	-59.939	-54.7735	-56
EDT		-7.78067	-7.39839	-7.27	-59.658	-54.4924	-56
EDT		-7.93267	-7.55419	-7.27	-59.3057	-54.1399	-56
EDT		-7.74	-7.3567	-7.27	-59.9107	-54.7452	-56
HEAVEN*		-0.0316667	0.544556	-0.27	81.2873	86.5234	88.7
HEAVEN*		-0.0363333	0.539772	-0.27	83.8453	89.0827	88.7
HEAVEN*		-0.694333	-0.134696	-0.27	80.929	86.1649	88.7
HEAVEN*		-0.62	-0.0585025	-0.27	82.33	87.5666	88.7
HEAVEN*		-0.958333	-0.405304	-0.27	81.792	87.0283	88.7
HEAVEN*		-0.558	0.00504922	-0.27	83.0803	88.3173	88.7
*used to establish calibration curve
Project: Bumstead OH-10-07
Date: January 9, 2011
Isotope(s): Hydrogen and Oxygen
2 STANDARDS NORMALISED ZINC
Sample name	Number of replicates	δ18O (‰, VSMOW)*	SD of reps	Difference between replicates	δ2H (‰, VSMOW)*	SD of reps	Difference between replicates
LSim-10-02 REDWO1-1m		-7.48437			-54.0759
LSim-10-02 REDBLITT04-1m		-7.52475			-54.9704
LSim-09-10 REDWO2-1m		-7.30794			-54.5595
LSim-09-10 REDE51-9m		-7.37315			-54.3781
LSim-10-06 E50-9m		-7.489			-55.2835
LSim-10-07 C6-1m		-7.20599			-53.904
LSim-10-07 C6-12m		-7.42942			-55.4416
LSim-10-07 C1-1m		-7.29536			-53.7963
LSim-10-07 BLITT04-1m	1	-7.42015	0.00795803	0.01	-54.5658	0.192623	0.27
LSim-10-07 BLITT04-7m		-7.42611			-54.7543
LSim-10-08 WO1-1m		-7.27451			-54.3005
LSim-10-08 WO1-22m		-7.50125			-55.3254
LSim-10-08 E51-1m		-7.3096			-53.8346
LSim-10-08 E51-9m		-7.27947			-54.1018
LSim-10-08 WO2-1m		-7.23512			-53.2103
LSim-10-08 E50-1m		-7.19838			-53.1873
LSim-10-08 E50-9m	1	-7.1767	0.00491525	0.01	-53.6372	0.0175954	0.02
LSim-10-08 N31-1m		-7.31456			-53.9751
LSim-10-08 N31-11m		-7.21029			-53.8137
LSim-10-08 K45-1m		-7.25829			-53.6513
LSim-10-08 K45-27m		-7.47146			-55.0736
LSim-10-08 K42-1m		-7.09245			-53.6883
LSim-10-08 K42-40m		-7.3096			-55.5699
LSim-10-08 K39-1m		-7.26259			-53.9888
LSim-10-08 K39-34m	1	-7.37265	0.0011703	0	-55.2173	0.314865	0.45
LSim-10-08 WO3-1m		-6.94317			-53.2918
LSim-10-08 WO3-32m		-7.49265			-54.6525
LSim-10-08 BLITT02-1m		-6.94515			-52.0699
LSim-10-08 BLITT02-7m		-7.05968			-53.0511
LSim-10-08 S15-1m		-7.21493			-53.7603
LSim-10-08 S15-18m		-7.28179			-54.5085
LSim-10-08 C9-1m		-7.13416			-53.005
LSim-10-08 C9-15m	1	-7.4415	0.0756013	0.11	-54.7481	0.0814944	0.12
LSim-10-08 C6-1m		-7.30993			-53.2371
LSim-10-08 C6-12m		-7.34137			-54.6283
LSim-10-08 C1-1m		-7.06763			-51.6295
LSim-10-08 BLITT04-1m		-7.25763			-53.5897
LSim-10-08 BLITT04-8m		-7.23777			-53.6532
LSim-10-07 BLITT14-1m**		-7.38275			-54.0275
LSim-10-08 BLITT14-1m		-7.28543			-54.3212
*if there are replicates, values are averaged using arithmetic mean
**bad peak, redo
Standard name		δ18O (‰, uncalibrated)*	δ18O (‰, VSMOW)	Accepted value (‰)	δ2H (‰, uncalibrated)*	δ2H (‰, VSMOW)*	Accepted value (‰)
LSD*		-21.815	-22.5662	-22.57	-172.411	-161.275	-161.8
LSD*		-21.8227	-22.5738	-22.57	-173.48	-162.325	-161.8
MID		-12.191	-13.0093	-13.08	-117.355	-107.196	-108.1
MID		-12.2277	-13.0457	-13.08	-117.87	-107.703	-108.1
EDT		-6.47033	-7.32846	-7.27	-63.909	-54.6993	-56
EDT		-6.364	-7.22287	-7.27	-63.0987	-53.9034	-56
EDT		-6.37567	-7.23446	-7.27	-62.9323	-53.74	-56
EDT		-6.318	-7.17719	-7.27	-63.0097	-53.816	-56
EDT		-6.39533	-7.25399	-7.27	-62.976	-53.7829	-56
EDT		-6.47833	-7.33641	-7.27	-64.6983	-55.4747	-56
HEAVEN*		0.566667	-0.340505	-0.27	80.7393	87.3813	88.7
HEAVEN*		0.636667	-0.270993	-0.27	81.947	88.5676	88.7
HEAVEN*		0.53	-0.376916	-0.27	80.525	87.1708	88.7
HEAVEN*		0.638667	-0.269007	-0.27	82.2167	88.8324	88.7
*used to establish calibration curve
Project: Bumstead OH-10-08
Date: January 09, 2011
Isotope(s): Hydrogen and Oxygen
2 STANDARDS NORMALISED ZINC
Sample name	Number of replicates	δ18O (‰, VSMOW)*	SD of reps	Difference between replicates	δ2H (‰, VSMOW)*	SD of reps	Difference between replicates
LSim-10-10 WO1-22m		-7.27451			-54.6723
LSim-10-10 E51-1m		-7.23122			-54.4388
LSim-10-10 N31-1m		-7.13897			-54.4623
LSim-10-10 N31-11m		-7.16979			-53.8833
LSim-10-10 K45-1m		-7.14225			-53.799
LSim-10-10 K45-27m		-7.25859			-54.288
LSim-10-10 K42-1m	1	-6.86568	0.135375	0.19	-54.0396	0.129077	0.18
LSim-10-10 K42-40m		-7.32653			-55.5578
LSim-10-10 K39-1m		-7.04111			-53.8051
LSim-10-10 K39-34m		-7.24598			-55.1692
LSim-10-10 WO3-1m		-6.99544			-53.7237
LSim-10-10 WO3-32m		-7.24457			-55.8464
LSim-10-10 BLITT02-1m		-7.01482			-53.7193
LSim-10-10 BLITT02-7m		-7.11673			-53.654
LSim-10-10 S15-1m	1	-7.20369	0.0627909	0.09	-54.0332	0.00593455	0.01
LSim-10-10 S15-18m		-7.34933			-53.8842
LSim-10-10 C9-1m**		-7.22086			-53.5456
LSim-10-10 C9-15m		-7.33183			-54.0024
LSim-10-10 C6-1m		-6.96459			-52.9418
LSim-10-10 C6-12m		-7.18689			-54.0629
LSim-10-10 C1-1m		-7.32435			-53.7767
LSim-10-10 BLITT04-1m		-7.08521			-54.1084
LSim-10-10 BLITT04-8m		-6.86251			-54.505
*if there are replicates, values are averaged using arithmetic mean
**bad peak, redo
Standard name		δ18O (‰, uncalibrated)*	δ18O (‰, VSMOW)	Accepted value (‰)	δ2H (‰, uncalibrated)*	δ2H (‰, VSMOW)*	Accepted value (‰)
LSD*		-22.4613	-22.6346	-22.57	-176.756	-161.504	-161.8
LSD*		-22.3329	-22.5054	-22.57	-177.359	-162.096	-161.8
MID		-12.7623	-12.877	-13.08	-121.159	-106.822	-108.1
MID		-12.8538	-12.9691	-13.08	-122.493	-108.134	-108.1
EDT		-7.05227	-7.1325	-7.27	-67.5899	-54.1359	-56
EDT		-7.1771	-7.25808	-7.27	-67.7972	-54.3398	-56
EDT		-7.2193	-7.30054	-7.27	-68.7381	-55.2652	-56
EDT		-7.06217	-7.14246	-7.27	-67.5937	-54.1397	-56
EDT		-7.0882	-7.16865	-7.27	-67.6027	-54.1486	-56
HEAVEN*		-0.0822333	-0.120368	-0.27	77.0742	88.1444	88.7
HEAVEN*		-0.0592	-0.097196	-0.27	78.1009	89.1543	88.7
HEAVEN*		0.1319	0.0950581	-0.27	75.9815	87.0697	88.7
HEAVEN*		-0.402733	-0.442804	-0.27	77.1772	88.2457	88.7
*used to establish calibration curve
Project: Bumstead OH-10-09
Date: January 09, 2011
Isotope(s): Hydrogen and Oxygen
2 STANDARDS NORMALISED ZINC
Sample name	Number of replicates	δ18O (‰, VSMOW)*	SD of reps	Difference between replicates	δ2H (‰, VSMOW)*	SD of reps	Difference between replicates
LSim-10-05 WO1-1m		-7.38915			-53.6781
LSim-10-05WO1-22m		-7.3761			-55.1949
LSim-10-05E51-1m		-7.5439			-55.711
LSim-10-05E51-9m		-7.37036			-55.2005
LSim-10-05WO2-1m		-7.34464			-55.3838
LSim-10-05E50-1m		-7.48441			-55.2212
LSim-10-05E50-9m		-7.46302			-55.5891
LSim-10-05N31-1m	1	-7.34098	0.0469284	0.07	-55.2515	0.261506	0.37
LSim-10-05N31-11m		-7.42552			-55.1641
LSim-10-05K45-1m		-7.42115			-55.4282
LSim-10-05K45-27m		-7.15418			-55.1406
LSim-10-05K42-1m		-7.39572			-55.1202
LSim-10-05K42-40m	1	-7.34829	0.101006	0.14	-55.4915	0.0726367	0.1
LSim-10-05K39-1m		-7.42628			-55.3542
LSim-10-05K39-34m		-7.61644			-55.706
LSim-10-05WO3-1m		-7.62709			-55.7014
LSim-10-05WO3-32m		-7.59202			-56.0137
LSim-10-05BLITT02-1m		-7.82989			-56.9228
LSim-10-05BLITT02-7m		-7.81651			-56.8895
LSim-10-05S15-1m		-7.64864			-55.8557
LSim-10-05S15-18m		-7.65561			-55.718
LSim-10-05C9-1m	1	-7.71159	0.0117734	0.02	-56.3318	0.145574	0.21
LSim-10-05C9-15m		-7.72155			-56.4246
LSim-10-05C6-1m		-7.73653			-56.3602
LSim-10-05C6-12m		-7.73783			-56.6567
LSim-10-05C1-1m		-7.72812			-56.4699
LSim-10-05BLITT04-1m		-7.72609			-56.3429
LSim-10-05BLITT04-8m		-7.71671			-56.5449
LSim-10-06WO1-1m		-7.62889			-55.7098
LSim-10-06WO1-22m		-7.66823			-56.1209
LSim-10-06E51-1m		-7.66653			-55.9406
LSim-10-06E51-9m		-7.55238			-56.0457
LSim-10-06WO2-1m		-7.59405			-56.4139
LSim-10-06E50-1m	1	-7.58099	0.0915681	0.13	-55.7265	0.0905009	0.13
LSim-10-06N31-1m		-7.50687			-55.7123
LSim-10-06N31-11m		-7.50183			-56.0563
LSim-10-06K45-1m		-7.4736			-54.6863
LSim-10-06K45-27m		-7.44287			-55.2783
LSim-10-06K42-1m		-7.48721			-54.9835
LSim-10-06K42-40m		-7.31467			-55.5458
LSim-10-06K39-1m		-7.49449			-55.9768
LSim-10-06K39-34m		-7.36365			-55.8142
LSim-10-06WO3-1m		-7.36262			-55.5177
LSim-10-06WO3-32m		-7.44801			-55.2936
LSim-10-06BLITT02-1m	1	-7.35353	0.0240422	0.03	-55.1115	0.315423	0.45
LSim-10-06BLITT02-7m		-7.30476			-55.5326
LSim-10-06S15-1m		-7.3431			-55.7191
LSim-10-06S15-18m		-7.27697			-55.3416
LSim-10-06C9-1m		-7.47747			-55.3504
LSim-10-06C9-15m		-7.53316			-55.1829
LSim-10-06C6-1m		-7.06065			-55.2533
LSim-10-06C6-12m		-7.35758			-54.9114
LSim-10-06C1-1m	1	-7.33284	0.00752647	0.01	-55.5733	0.010899	0.02
LSim-10-06BLITT04-1m		-7.50096			-55.4534
LSim-10-06BLITT04-8m		-7.28134			-55.5948
LSim-10-07WO1-1m		-7.2456			-54.3428
LSim-10-07WO1-22m		-7.45578			-55.6675
LSim-10-07E51-1m		-7.45174			-54.7882
LSim-10-07E51-9m		-7.46439			-54.8135
LSim-10-07WO2-1m		-7.40229			-54.9618
LSim-10-07E50-1m	1	-7.24792	0.0667945	0.09	-54.395	0.0420918	0.06
LSim-10-07E50-9m		-7.39082			-54.9295
LSim-10-07N31-1m		-7.35074			-54.8245
LSim-10-07N31-11m		-7.44414			-55.1567
LSim-10-07K45-1m		-7.44877			-54.9548
LSim-10-07K45-27m		-7.58721			-55.7857
LSim-10-07K42-1m		-7.35027			-55.5308
LSim-10-07K42-38m		-7.42532			-56.1572
LSim-10-07K39-1m	1	-7.46479	0.086637	0.12	-54.862	0.425361	0.6
LSim-10-07K39-34m		-7.71681			-55.9541
LSim-10-07WO3-1m		-7.43583			-54.8664
LSim-10-07WO3-32m		-7.52855			-55.7339
LSim-10-07BLITT02-1m		-7.25958			-54.2286
LSim-10-07S15-1m		-7.52882			-54.9594
LSim-10-07S15-18m		-7.69629			-56.1503
LSim-10-07C9-1m		-7.35291			-54.4185
LSim-10-07C9-13m		-7.58344			-55.7449
*if there are replicates, values are averaged using arithmetic mean
Standard name		δ18O (‰, uncalibrated)*	δ18O (‰, VSMOW)	Accepted value (‰)	δ2H (‰, uncalibrated)*	δ2H (‰, VSMOW)*	Accepted value (‰)
LSD*		-21.604	-22.5312	-22.57	-175.6	-161.965	-161.8
LSD*		-21.6247	-22.5519	-22.57	-175.391	-161.76	-161.8
LSD*		-21.6995	-22.6269	-22.57	-175.304	-161.675	-161.8
MID		-11.8909	-12.8084	-13.08	-120.455	-107.827	-108.1
MID		-12.2046	-13.1224	-13.08	-119.857	-107.24	-108.1
MID		-12.3005	-13.2184	-13.08	-120.445	-107.817	-108.1
EDT		-6.19223	-7.10396	-7.27	-66.2041	-54.5658	-56
EDT		-6.10757	-7.01921	-7.27	-65.6548	-54.0265	-56
EDT		-6.45927	-7.37126	-7.27	-65.6261	-53.9983	-56
EDT		-6.45863	-7.37063	-7.27	-65.5547	-53.9283	-56
EDT		-6.37433	-7.28624	-7.27	-66.2617	-54.6223	-56
EDT		-6.1956	-7.10733	-7.27	-66.6261	-54.9801	-56
EDT		-6.19143	-7.10316	-7.27	-65.6372	-54.0093	-56
EDT		-6.0778	-6.98941	-7.27	-65.7352	-54.1055	-56
EDT		-6.1615	-7.0732	-7.27	-65.4045	-53.7808	-56
EDT		-6.2132	-7.12495	-7.27	-65.8045	-54.1735	-56
EDT		-6.49313	-7.40516	-7.27	-66.3139	-54.6736	-56
HEAVEN*		0.7448	-0.159945	-0.27	78.8839	87.8744	88.7
HEAVEN*		0.805833	-0.0988501	-0.27	79.7765	88.7507	88.7
HEAVEN*		0.561767	-0.343162	-0.27	78.4759	87.4739	88.7
HEAVEN*		0.6378	-0.267053	-0.27	79.9912	88.9615	88.7
HEAVEN*		0.573567	-0.331351	-0.27	78.8328	87.8242	88.7
HEAVEN*		0.460933	-0.444097	-0.27	79.4067	88.3877	88.7
*used to establish calibration curve
Project: Bumstead OH-10-10
Date: January 09, 2011
Isotope(s): Hydrogen and Oxygen
2 STANDARDS NORMALISED ZINC
Sample name	Number of replicates	δ18O (‰, VSMOW)*	SD of reps	Difference between replicates	δ2H (‰, VSMOW)*	SD of reps	Difference between replicates
LSim-10-07 REDBLITT14-1m		-7.37728			-53.9838
LSim-10-10 REDC9-1m		-6.99315			-53.3834
LSim-10-10 BLITT14-1m		-6.91175			-53.9573
LSim-10-11 WO1-20m		-7.19233			-53.8737
LSim-10-11 E51-1m		-7.0173			-54.1461
LSim-10-11 E51-9m		-6.85915			-53.9609
LSim-10-11 E50-1m		-6.96535			-53.1526
LSim-10-11 E50-9m		-6.56964			-53.4932
LSim-10-11 N31-1m	1	-6.8201	0.0589574	0.08	-53.6749	0.228744	0.32
LSim-10-11 N31-11m		-6.75525			-53.5849
LSim-10-11 K45-1m		-7.12318			-53.5876
LSim-10-11 K45-26m		-7.05866			-54.051
LSim-10-11 K42-1m		-7.1298			-54.4722
LSim-10-11 K42-40m		-7.11987			-53.9147
LSim-10-11 K39-1m		-7.04774			-54.2978
LSim-10-11 K39-34m		-6.75625			-54.0136
LSim-10-11 WO3-1m	1	-6.90299	0.160729	0.23	-53.3526	0.385643	0.55
LSim-10-11 WO3-32m		-7.04741			-53.4827
LSim-10-11 BLITT02-1m		-6.49883			-53.0946
LSim-10-11 BLITT02-7m		-7.12516			-53.2644
LSim-10-11 S15-1m		-6.76055			-53.7544
LSim-10-11 S15-18m		-6.83632			-54.0104
LSim-10-11 C9-1m		-7.13774			-53.4168
LSim-10-11 C9-15m		-6.98752			-53.3847
LSim-10-11 C6-12m	1	-6.96353	0.280047	0.4	-53.4291	0.351112	0.5
LSim-10-11 C1-1m		-7.24163			-53.6469
LSim-10-11 BLITT04-1m		-6.85451			-52.9248
*if there are replicates, values are averaged using arithmetic mean
Standard name		δ18O (‰, uncalibrated)*	δ18O (‰, VSMOW)	Accepted value (‰)	δ2H (‰, uncalibrated)*	δ2H (‰, VSMOW)*	Accepted value (‰)
LSD*		-21.7133	-22.6984	-22.57	-174.422	-162.022	-161.8
LSD*		-21.4937	-22.4803	-22.57	-173.575	-161.189	-161.8
LSD*		-21.545	-22.5313	-22.57	-174.593	-162.19	-161.8
MID		-12.1553	-13.2111	-13.08	-118.948	-107.476	-108.1
MID		-11.853	-12.911	-13.08	-118.972	-107.5	-108.1
MID		-12.0093	-13.0662	-13.08	-119.308	-107.83	-108.1
EDT		-6.24067	-7.34023	-7.27	-65.2407	-54.6678	-56
EDT		-5.807	-6.90977	-7.27	-64.3767	-53.8183	-56
EDT		-5.731	-6.83433	-7.27	-64.327	-53.7695	-56
EDT		-6.05767	-7.15858	-7.27	-64.436	-53.8766	-56
EDT		-5.918	-7.01995	-7.27	-64.0693	-53.5161	-56
EDT		-6.17667	-7.2767	-7.27	-65.428	-54.852	-56
EDT		-5.91867	-7.02061	-7.27	-64.7637	-54.1988	-56
EDT		-5.937	-7.03881	-7.27	-64.7587	-54.1939	-56
EDT		-5.905	-7.00704	-7.27	-64.9033	-54.3361	-56
EDT		-5.60467	-6.70893	-7.27	-64.179	-53.6239	-56
EDT		-6.17067	-7.27074	-7.27	-65.371	-54.796	-56
HEAVEN*		0.601333	-0.548865	-0.27	79.487	87.6372	88.7
HEAVEN*		0.717	-0.434055	-0.27	80.5813	88.7132	88.7
HEAVEN*		1.24533	0.0903685	-0.27	79.6707	87.8178	88.7
HEAVEN*		1.1555	0.00120005	-0.27	80.874	89.001	88.7
HEAVEN*		0.677333	-0.473428	-0.27	80.0667	88.2072	88.7
HEAVEN*		0.774333	-0.377146	-0.27	80.2483	88.3858	88.7
*used to establish calibration curve
Project: Bumstead OH-12-01
Date: March 25, 2012
Isotope(s): Hydrogen and Oxygen
2 STANDARDS NORMALISED ZINC
Sample name	Number of replicates	δ18O (‰, VSMOW)*	SD of reps	Difference between replicates	δ2H (‰, VSMOW)*	SD of reps	Difference between replicates
LSim-11-06 WO1-1m		-7.68063			-54.9098
LSim-11-06WO1-22m		-7.6811			-56.5221
LSim-11-06E51-1m		-7.69665			-56.444
LSim-11-06E51-9m		-7.75042			-56.3833
LSim-11-06WO2-1m		-7.70061			-56.6785
LSim-11-06E50-1m		-7.75572			-56.6
LSim-11-06E50-9m		-7.78784			-56.7497
LSim-11-06N31-1m		-7.63476			-56.1468
LSim-11-06N31-11m	1	-7.67268	0.0451826	0.06	-56.334	0.547666	0.77
LSim-11-06K45-1m		-7.75954			-56.3711
LSim-11-06K45-26m		-7.78599			-56.8721
LSim-11-06K42-1m		-7.72863			-56.6129
LSim-11-06K42-38m		-7.74788			-56.4708
LSim-11-06K39-1m		-7.74714			-56.4926
LSim-11-06K39-34m		-7.76772			-56.5387
LSim-11-06WO3-1m		-7.67969			-56.0653
LSim-11-06WO3-32m		-7.8404			-56.4546
LSim-11-06BLITT02-1m	1	-7.82736	0.021003	0.03	-56.6782	0.0173342	0.02
LSim-11-06S15-1m		-7.78046			-56.383
LSim-11-06S15-18m		-7.75646			-56.598
LSim-11-06C9-1m		-7.78053			-56.5142
LSim-11-06C9-12m		-7.85777			-56.5904
LSim-11-06C6-1m		-7.69196			-55.85
LSim-11-06C6-12m		-7.82451			-56.4228
LSim-11-06C1-1m		-7.74117			-56.0348
LSim-11-06BLITT04-1m		-7.66889			-57.0283
LSim-11-06BLITT04-6m	1	-7.80252	0.0520572	0.07	-56.4925	0.0859681	0.12
LSim-11-06BLITT14-1m		-7.87326			-56.8998
LSim-11-07K45-1m		-7.61726			-55.1255
LSim-11-07K45-27m		-7.84168			-56.4817
LSim-11-07K42-1m		-7.70604			-55.7771
LSim-11-07K42-40m		-7.75981			-56.4118
LSim-11-07K39-1m		-7.85281			-56.1067
LSim-11-07K39-34m		-7.86836			-56.5364
LSim-11-07WO3-1m	1	-7.6002	0.0456567	0.06	-55.314	0.0707422	0.1
LSim-11-07WO3-32m		-7.8168			-55.0251
LSim-11-07BLITT02-1m		-7.18031			-52.7797
LSim-11-07BLITT02-7m		-7.5244			-54.4639
LSim-11-07C9-1m		-7.59259			-54.4265
LSim-11-07C9-15m		-7.67151			-55.8758
LSim-11-07C6-1m		-7.32634			-54.0184
LSim-11-07C6-12m		-7.54438			-55.4087
LSim-11-07BLITT14-1m		-7.80936			-56.5678
LSim-11-08WO1-1m	1	-7.61847	0.0275931	0.04	-55.1189	0.153665	0.22
LSim-11-08WO1-22m		-7.89324			-56.5463
LSim-11-08E51-1m		-7.65837			-54.9522
LSim-11-08E51-9m		-7.53593			-54.667
LSim-11-08E50-1m		-7.59474			-54.7952
LSim-11-08E50-9m		-7.53922			-54.1664
LSim-11-08N31-1m		-7.6406			-54.9887
LSim-11-08N31-11m		-7.84054			-56.1607
LSim-11-08S15-1m		-7.50442			-54.296
LSim-11-08S15-18m	1	-7.61626	0.182627	0.26	-55.6038	0.392127	0.55
LSim-11-08BLITT04-1m		-7.58508			-55.1387
LSim-11-08BLITT04-8m		-7.61203			-54.6978
LSim-11-10E51-1m		-7.62759			-54.6607
LSim-11-10E51-9m		-7.64214			-54.8161
LSim-11-10WO2-1m		-7.71636			-55.2262
LSim-11-10E50-1m		-7.64509			-54.6412
LSim-11-10E50-9m		-7.71764			-55.1437
LSim-11-10N31-1m		-7.63195			-54.6004
LSim-11-10N31-11m	1	-7.67335	0.00839173	0.01	-54.5762	0.110564	0.16
LSim-11-10K45-1m		-7.69249			-54.4106
LSim-11-10K45-27m		-7.62189			-54.6803
LSim-11-10K42-1m		-7.71053			-54.8956
LSim-11-10K42-38m		-7.70027			-54.782
LSim-11-10K39-1m		-7.78221			-54.9463
LSim-11-10K39-34m		-7.77329			-55.1901
LSim-11-10WO3-1m		-7.71757			-54.3616
LSim-11-10WO3-32m		-7.70966			-54.4961
LSim-11-10BLITT14-1m	1	-7.81697	0.0366486	0.05	-55.3968	0.116186	0.16
LSim-11-11WO1-1m		-7.63463			-54.4775
LSim-11-11WO1-22m		-7.7521			-54.7723
LSim-11-11BLITT02-1m		-7.83806			-54.614
LSim-11-11BLITT02-7m		-7.68901			-54.6471
LSim-11-11S15-1m		-7.61438			-54.3934
*if there are replicates, values are averaged using arithmetic mean
Standard name		δ18O (‰, uncalibrated)*	δ18O (‰, VSMOW)	Accepted value (‰)	δ2H (‰, uncalibrated)*	δ2H (‰, VSMOW)*	Accepted value (‰)
LSD*		-20.7369	-22.5102	-22.57	-174.352	-162.506	-161.8
LSD*		-20.8947	-22.6689	-22.57	-173.884	-162.041	-161.8
LSD*		-20.7575	-22.5309	-22.57	-172.689	-160.853	-161.8
MID		-11.2757	-12.9947	-13.08	-120.495	-108.982	-108.1
MID		-11.3251	-13.0444	-13.08	-119.779	-108.27	-108.1
MID		-10.8923	-12.6091	-13.08	-117.891	-106.394	-108.1
EDT		-5.52787	-7.2139	-7.27	-67.6753	-56.4883	-56
EDT		-5.6014	-7.28785	-7.27	-66.3907	-55.2116	-56
EDT		-5.46927	-7.15496	-7.27	-65.9377	-54.7614	-56
EDT		-5.6508	-7.33754	-7.27	-65.5547	-54.3808	-56
EDT		-5.60367	-7.29013	-7.27	-65.9373	-54.7611	-56
EDT		-5.31193	-6.99673	-7.27	-66.2993	-55.1208	-56
EDT		-5.2376	-6.92197	-7.27	-64.3233	-53.1571	-56
EDT		-5.53747	-7.22355	-7.27	-66.0143	-54.8376	-56
EDT		-5.84233	-7.53017	-7.27	-65.8857	-54.7097	-56
EDT		-5.4752	-7.16093	-7.27	-65.684	-54.5093	-56
EDT		-5.52847	-7.2145	-7.27	-65.9233	-54.7472	-56
HEAVEN*		1.34467	-0.301938	-0.27	75.1023	85.4069	88.7
HEAVEN*		1.3982	-0.248097	-0.27	77.9883	88.2751	88.7
HEAVEN*		1.52793	-0.11762	-0.27	76.9263	87.2197	88.7
HEAVEN*		1.4198	-0.226373	-0.27	77.913	88.2002	88.7
HEAVEN*		1.22407	-0.42323	-0.27	77.1527	87.4446	88.7
HEAVEN*		1.31127	-0.335529	-0.27	79.3463	89.6247	88.7
*used to establish calibration curve
Project: Bumstead OH-12-02
Date: March 25, 2012
Isotope(s): Hydrogen and Oxygen
2 STANDARDS NORMALISED ZINC
Sample name	Number of replicates	δ18O (‰, VSMOW)*	SD of reps	Difference between replicates	δ2H (‰, VSMOW)*	SD of reps	Difference between replicates
LSim-11-11S15-18m		-7.33957			-52.8303
LSim-11-11C9-1m		-7.58722			-54.4187
LSim-11-11C9-14m		-7.53148			-54.8291
LSim-11-11C6-1m		-7.51466			-55.0319
LSim-11-11C6-12m		-7.64854			-55.3686
LSim-11-11BLITT04-1m		-7.61864			-54.9112
LSim-11-11BLITT04-7m	1	-7.61788	0.0683704	0.1	-54.7243	0.0696984	0.1
*if there are replicates, values are averaged using arithmetic mean
Standard name		δ18O (‰, uncalibrated)*	δ18O (‰, VSMOW)	Accepted value (‰)	δ2H (‰, uncalibrated)*	δ2H (‰, VSMOW)*	Accepted value (‰)
LSD*		-21.1649	-22.5498	-22.57	-171.183	-162.328	-161.8
LSD*		-21.2051	-22.5902	-22.57	-170.119	-161.272	-161.8
MID		-11.6549	-12.9747	-13.08	-116.56	-108.126	-108.1
MID		-11.7248	-13.045	-13.08	-116.163	-107.732	-108.1
EDT		-6.00587	-7.28698	-7.27	-63.4737	-55.448	-56
EDT		-6.03757	-7.3189	-7.27	-62.6807	-54.6611	-56
EDT		-5.9984	-7.27946	-7.27	-63.3603	-55.3355	-56
HEAVEN*		0.922	-0.311717	-0.27	79.0215	85.9498	88.7
HEAVEN*		1.0062	-0.226941	-0.27	81.638	88.5462	88.7
HEAVEN*		0.763967	-0.470831	-0.27	79.826	86.7481	88.7
HEAVEN*		0.920667	-0.313059	-0.27	81.948	88.8538	88.7
*used to establish calibration curve

## Sheet: d18O, d13C valves (Multiprep)
Isotopic calculations for carbonates based on 2 stds
Project: Bumstead MPRP 09-01
Date: June 30, 2009
Temp:	90˚C
Equilibrium duration:			10 min.
Sample name		Number of replicates	δ18O (‰, VSMOW)	SD of replicates	Difference between replicates	δ13C (‰, VPDB)	SD of replicates	Difference between replicates
PC5 288-298 caud		0	27.0392			-4.84243
PC1 140-150 sub		0	18.0434			-2.97846
PC5 50-60 raw		0	27.9898			-2.53815
PC1 340-350 raw		0	28.9866			-3.44495
PC1 0-10 sub		0	19.8173			-2.56637
PC1 200-210 sub		0	17.6252			-1.88929
PC1 300-310 caud		0	28.4661			-3.94672
PC1 100-110 sub		0	18.0564			-2.13916
PC5 740-750 sub		0	17.3204			-4.34168
PC1 120-130 sub		0	18.4816			-1.81775
PC5 288-298 lac		1	26.9299	0.812585	1.15	-3.19004	0.517238	0.73
PC1 300-310 lac		0	27.7662			-3.32505
PC1 250-260 sub		0	17.4889			-2.81926
PC5 629-639 sub		0	17.6022			-1.6112
PC5 288-298 raw		1	26.8828	0.251008	0.354979	-3.11347	0.259331	0.37
PC1 370-380 lac		0	26.8226			-4.30037
PC1 370-380 raw		0	28.0129			-4.99256
PC1 370-380 caud		0	27.3591			-4.52203
PC1 260-270 sub		0	12.4971			-5.28072
PC1 170-180 sub		0	19.3219			-2.53715
PC1 456-466 sub		0	19.3059			-2.81422
PC5 538-548 sub		0	17.4648			-2.27115
PC1 496-512 sub		0	18.2038			-2.94823
*if there are replicates, values are averaged using arithmetic mean
Standard name		δ18O (‰, uncalibrated)*	δ18O (‰, VSMOW)	Accepted value (‰)	δ13C (‰, uncalibrated)*	δ13C (‰, VPDB)	Accepted value (‰)
NBS-19*		17.927	28.4852	28.6	3.723	1.84673	1.95
NBS-19*		17.987	28.5453	28.6	3.793	1.91725	1.95
NBS-19*		18.107	28.6657	28.6	3.875	1.99987	1.95
NBS-19*		18.145	28.7038	28.6	3.911	2.03615	1.95
NBS-18*		-3.24	7.25966	7.2	-3.074	-5.00163	-5
NBS-18*		-3.352	7.14735	7.2	-3.058	-4.98551	-5
NBS-18*		-3.418	7.08117	7.2	-3.071	-4.9986	-5
NBS-18*		-3.188	7.31181	7.2	-2.844	-4.76989	-5
Suprapur*		2.672	13.188	13.2	-33.166	-35.321	-35.28
Suprapur*		2.698	13.2141	13.2	-33.103	-35.2575	-35.28
Suprapur*		2.727	13.2432	13.2	-33.107	-35.2615	-35.28
WS-1		15.652	26.2039	26.23	2.6	0.715241	0.76
WS-1		15.683	26.235	26.23	2.617	0.73237	0.76
*used to establish calibration curve
Isotopic calculations for carbonates based on 2 stds
Project: Bumstead MPRP 09-02
Date: August 23, 2009
Temp:	90˚C
Equilibrium duration:			10 min.
Sample name		Number of replicates	δ18O (‰, VSMOW)	SD of replicates	Difference between replicates	δ13C (‰, VPDB)	SD of replicates	Difference between replicates
PC5 700-710 C. sub		0	17.5937			-4.77721
PC5 700-710 C. lac		0	26.535			-4.19864
PC5 248-258 C. lac		0	25.8089			-2.93665
PC5 248-258 C. raw		0	27.2121			-2.6131
PC5 80-90 C. raw		0	29.4086			-3.89625
PC5 730-740 C. sub		0	17.4054			-4.9526
PC5 208-218 C. lac		0	26.8676			-3.30053
PC5 20-30 C. raw		0	29.7231			-3.10297
PC5 308-318 C. lac		0	25.3511			-3.37916
PC5 308-318 C. raw		0	27.6188			-3.06971
PC5 308-318 C. caud		0	27.4625			-3.97588
PC5 338-348 C. caud		0	27.8291			-2.50423
PC5 338-348 C. raw		0	28.5392			-2.51129
PC5 338-348 C. lac		0	26.5751			-3.85593
PC5 619-629 C. sub		0	18.9929			-1.11424
PC5 178-188 C. lac		0	27.9012			-3.99503
PC5 178-188 C. raw		0	28.99			-4.30951
*if there are replicates, values are averaged using arithmetic mean
Standard name		δ18O (‰, uncalibrated)*	δ18O (‰, VSMOW)	Accepted value (‰)	δ13C (‰, uncalibrated)*	δ13C (‰, VPDB)	Accepted value (‰)
NBS-19*		17.921	28.5032	28.6	3.776	1.88247	1.95
NBS-19*		17.986	28.5683	28.6	3.863	1.97016	1.95
NBS-19*		18.146	28.7285	28.6	3.89	1.99737	1.95
NBS-18*		-3.337	7.21102	7.2	-3.033	-4.98082	-5
NBS-18*		-3.359	7.18898	7.2	-3.031	-4.97881	-5
Suprapur*		2.663	13.2207	13.2	-33.066	-35.2533	-35.28
Suprapur*		2.748	13.3058	13.2	-33.119	-35.3067	-35.28
*used to establish calibration curve
Isotopic calculations for carbonates based on 2 stds
Project: Bumstead MPRP 09-03
Date: August 23, 2009
Temp:	90˚C
Equilibrium duration:			10 min.
Sample name		Number of replicates	δ18O (‰, VSMOW)	SD of replicates	Difference between replicates	δ13C (‰, VPDB)	SD of replicates	Difference between replicates
PC5 228-238 C. lac		0	28.3147			-4.6719
PC5 690-700 C. sub		0	18.2092			-5.03828
PC5 158-168 C. caud		0	28.3127			-4.6719
PC5 248-258 C. caud		0	25.3701			-2.75017
PC5 348-358 C. caud		0	26.8195			-3.6525
PC5 660-670 C. sub		0	18.5202			-3.8917
PC5 158-168 C. raw		0	28.5014			-3.9351
PC5 589-599 C. sub		0	17.2416			-1.98915
PC5 318-328 C. lac		0	25.9194			-2.25662
PC5 348-358 C. raw		0	28.5173			-1.6268
PC5 378-388 C. lac		0	23.4557			-1.73379
PC5 278-288 C. lac		0	25.5072			-3.82711
PC5 348-358 C. lac		0	27.808			-1.19078
PC5 20-30 C. lac		0	26.5185			-4.45288
PC5 388-398 C. sub		0	18.0999			-3.4042
PC5 208-218 C. raw		0	27.2467			-3.67268
PC5 528-538 C. sub		0	18.4953			-3.48293
PC5 278-288 C. raw		0	26.4192			-3.47587
PC5 368-378 C. lac		0	23.4845			-4.13596
PC5 388-398 C. lac		0	22.7801			-3.40622
PC5 328-338 C. lac		0	26.1618			-4.24093
PC5 328-338 C. raw		0	28.1587			-3.12059
PC5 328-338 C. caud		0	27.3798			-4.76274
PC5 238-248 C. raw		0	28.3256			-2.95203
PC5 358-368 C. lac		0	25.5856			-4.5629
PC5 750-761 C. sub		0	16.9425			-4.00677
PC5 720-730 C. sub		0	17.7711			-5.29263
PC5 318-328 C. raw		0	27.806			-2.89349
PC5 228-238 C. raw		0	29.0439			-3.39512
PC5 318-328 C. caud		0	27.6123			-3.77765
PC5 0-10 C. lac		0	26.7361			-3.36787
*if there are replicates, values are averaged using arithmetic mean
Standard name		δ18O (‰, uncalibrated)*	δ18O (‰, VSMOW)	Accepted value (‰)	δ13C (‰, uncalibrated)*	δ13C (‰, VPDB)	Accepted value (‰)
NBS-19*		18.192	28.5581	28.6	3.842	1.93002	1.95
NBS-19*		18.155	28.5213	28.6	3.839	1.92699	1.95
NBS-19*		18.206	28.572	28.6	3.869	1.95727	1.95
NBS-19*		18.292	28.6574	28.6	3.892	1.98048	1.95
NBS-19*		18.326	28.6912	28.6	3.867	1.95525	1.95
NBS-18*		-3.282	7.22451	7.2	-3.01	-4.9858	-5
NBS-18*		-3.285	7.22152	7.2	-3	-4.97571	-5
NBS-18*		-3.353	7.15397	7.2	-3.093	-5.06957	-5
Suprapur*		2.698	13.1654	13.2	-32.97	-35.2248	-35.28
Suprapur*		2.729	13.1962	13.2	-33.025	-35.2803	-35.28
Suprapur*		2.75	13.2171	13.2	-33.079	-35.3348	-35.28
WS-1		15.768	26.1499	26.23	2.722	0.799585	0.76
WS-1		15.809	26.1907	26.23	2.663	0.740035	0.76
WS-1		15.949	26.3297	26.23	2.729	0.80665	0.76
*used to establish calibration curve
Isotopic calculations for carbonates based on 2 stds
Project: Bumstead MPRP 09-04
Date: December 13, 2009
Temp:	90˚C
Equilibrium duration:			10 min.
Sample name		Number of replicates	δ18O (‰, VSMOW)	SD of replicates	Difference between replicates	δ13C (‰, VPDB)	SD of replicates	Difference between replicates
PC5 298-308 C. lac		0	26.9679			-3.99673
PC5 298-308 C. caud		0	27.0826			-5.17192
PC5 218-228 C. lac		0	28.119			-3.84051
PC5 268-278 C. lac		0	25.3848			-4.44121
PC1 330-340 C. lac		0	26.9798			-5.45312
PC1 220-230 C. sub		1	16.5679	0.421796	0.6	-2.26921	0.352065	0.497896
PC1 210-220 C. sub		0	17.2093			-1.73604
PC1 160-170 C. sub		0	18.8661			-0.771494
PC1 320-330 C. caud		0	27.5514			-6.04778
PC1 280-290 C. sub		0	18.1389			-2.07469
PC1 320-330 C. raw		1	29.0681	0.0303298	0.0428929	-4.13733	0.16463	-0.232822
PC1 360-370 C. lac		0	26.515			-6.24129
PC1 320-330 C. lac		0	27.0118			-5.87341
PC1 230-240 C. sub		0	17.2721			-2.07671
PC1 426-436 C. raw		0	29.315			-4.02394
PC5 198-208 C. raw		1	29.316	0.252514	0.357108	-4.01336	0.331398	0.468667
PC5 168-178 C. lac		0	-3.79314			28.3614
PC5 268-278 C. raw		0	-4.25273			25.6282
PC5 710-720 C. sub		0	-5.53577			17.4277
PC5 198-208 C. caud		0	-4.97639			28.5958
PC5 258-268 C. lac		0	-3.80825			25.2651
PC5 168-178 C. raw		0	-3.8012			29.4347
PC5 218-228 C. caud		0	-5.73533			28.7734
PC5 218-228 C. raw		0	-2.54437			30.3823
PC5 198-208 C. lac		0	-4.25374			28.4761
PC1 330-340 C. raw		0	-4.55711			29.1614
*if there are replicates, values are averaged using arithmetic mean
Standard name		δ18O (‰, uncalibrated)*	δ18O (‰, VSMOW)	Accepted value (‰)	δ13C (‰, uncalibrated)*	δ13C (‰, VPDB)	Accepted value (‰)
NBS-19*		18.147	28.6098	28.6	3.866	1.9498	1.95
NBS-19*		18.098	28.5609	28.6	3.943	2.02741	1.95
NBS-19*		18.221	28.6836	28.6	3.877	1.96089	1.95
NBS-19*		18.135	28.5978	28.6	3.754	1.83692	1.95
NBS-19*		18.085	28.5479	28.6	3.891	1.975	1.95
NBS-18*		-3.328	7.18828	7.2	-3.087	-5.05803	-5
NBS-18*		-3.258	7.2581	7.2	-3.034	-5.00462	-5
NBS-18*		-3.228	7.28803	7.2	-3.03	-5.00058	-5
NBS-18*		-3.451	7.06559	7.2	-3.066	-5.03687	-5
Suprapur*		2.75	13.2511	13.2	-32.993	-35.1999	-35.28
Suprapur*		2.817	13.318	13.2	-33.152	-35.3601	-35.28
WS-1		15.637	26.106	26.23	2.653	0.727233	0.76
*used to establish calibration curve
Isotopic calculations for carbonates based on 2 stds
Project: Bumstead MPRP 09-05
Date: December 13, 2009
Temp:	90˚C
Equilibrium duration:			10 min.
Sample name		Number of replicates	δ18O (‰, VSMOW)	SD of replicates	Difference between replicates	δ13C (‰, VPDB)	SD of replicates	Difference between replicates
PC1 50-60 C. sub		0	20.563			-2.28018
*if there are replicates, values are averaged using arithmetic mean
Standard name		d18O_raw	d18O_VSMOW	d18O_accepted	d13C_raw	d13C_VPDB	d13C_accepted
NBS-19*		17.813	28.4545	28.6	3.787	1.90848	1.95
NBS-19*		18.102	28.7455	28.6	3.869	1.99152	1.95
NBS-18*		-3.292	7.2	7.2	-3.015	-4.98012	-5
Suprapur*		2.663	13.1972	13.2	-32.934	-35.28	-35.28
WS-1		15.64	26.2661	26.23	2.517	0.62231	0.76
WS-1		15.781	26.4081	26.23	2.724	0.831945	0.76
*used to establish calibration curve
Isotopic calculations for carbonates based on 2 stds
Project: Bumstead MPRP 09-06
Date: December 13, 2009
Temp:	90˚C
Equilibrium duration:			10 min.
Sample name		Number of replicates	δ18O (‰, VSMOW)	SD of replicates	Difference between replicates	δ13C (‰, VPDB)	SD of replicates	Difference between replicates
PC1 190-200 C. sub		1	19.2689	0.514735	0.73	-1.2561	0.685771	0.969827
PC1 110-120 C. sub		0	17.7919			-2.32513
PC1 380-390 C. raw		0	28.4708			-2.76955
PC1 290-300 C. lac		0	26.4549			-4.44195
PC1 390-400 C. raw		0	28.5482			-4.03397
PC1 390-400 C. lac		0	26.849			-5.0939
PC5 130-140 C. raw		1	29.8915	0.877325	1.24073	-3.43972	0.0200434	0.03
PC1 130-140 C. sub		0	18.0041			-3.12893
PC1 180-190 C. sub		0	18.6928			-1.7076
PC1 30-40 C. sub		0	19.469			-1.07286
PC5 298-308 C. raw		1	27.49	0.549573	0.78	-3.90135	0.523992	0.74
PC1 310-320 C. lac		0	26.9868			-5.26802
PC5 238-248 C. lac		0	28.5241			-1.7076
PC5 140-150 C. raw		0	29.9931			-2.91229
PC5 90-100 C. raw		1	28.4502	2.14355	3.03143	-3.78949	0.613471	0.86758
PC5 40-50 C. lac		0	26.4187			-5.62538
PC5 158-168 C. lac		0	29.4602			-2.39195
PC5 20-30 C. caud		0	26.7253			-3.20891
PC5 40-50 C. raw		1	28.8388	0.0199069	0.0281526	-3.26611	0.105228	0.148815
PC5 100-110 C. lac		0	27.3186			-5.28624
PC1 380-390 C. lac		0	26.5062			-6.08093
PC5 130-140 C. lac		0	27.2331			-5.49681
*if there are replicates, values are averaged using arithmetic mean
Standard name		δ18O (‰, uncalibrated)*	δ18O (‰, VSMOW)	Accepted value (‰)	δ13C (‰, uncalibrated)*	δ13C (‰, VPDB)	Accepted value (‰)
NBS-19*		17.942	28.514	28.6	3.839	1.92469	1.95
NBS-19*		17.993	28.5653	28.6	3.882	1.96822	1.95
NBS-19*		18.066	28.6387	28.6	3.892	1.97835	1.95
NBS-19*		18.109	28.6819	28.6	3.843	1.92874	1.95
NBS-18*		-3.171	7.28597	7.2	-2.99	-4.98861	-5
NBS-18*		-3.156	7.30105	7.2	-3.021	-5.02	-5
NBS-18*		-3.29	7.16632	7.2	-3.018	-5.01696	-5
NBS-18*		-3.409	7.04667	7.2	-3.07	-5.0696	-5
Suprapur*		2.754	13.2433	13.2	-32.753	-35.119	-35.28
Suprapur*		2.744	13.2332	13.2	-33.019	-35.3883	-35.28
Suprapur*		2.708	13.197	13.2	-32.964	-35.3326	-35.28
WS-1		15.721	26.2809	26.23	2.672	0.743285	0.76
*used to establish calibration curve
Isotopic calculations for carbonates based on 2 stds
Project: Bumstead MPRP 09-07
Date: December 13, 2009
Temp:	90˚C
Equilibrium duration:			10 min.
Sample name		Number of replicates	δ18O (‰, VSMOW)	SD of replicates	Difference between replicates	δ13C (‰, VPDB)	SD of replicates	Difference between replicates
PC1 240-250 C. sub		0	18.059			-1.62834
PC1 150-160 C. sub		0	19.0582			-2.5175
PC5 208-218 C. caud		0	25.7181			-5.59006
PC1 360-370 C. raw		1	28.7118	0.68176	0.964155	-3.89883	0.326539	0.461796
PC1 300-310 C. raw		0	28.6116			-3.87756
PC5 50-60 C. lac		0	27.1012			-6.15414
PC1 390-400 C. caud		0	26.8376			-4.84875
PC5 150-158 C. raw		1	29.9	0.485453	0.69	-3.75705	0.0214828	0.0303813
PC5 488-498 C. sub		0	18.6844			-1.06527
PC1 60-70 C. sub		0	18.8287			-2.56509
PC1 260-270 C. sub		1	17.4922	0.112682	0.159356	-1.97114	0.940231	1.33
PC5 10-20 C. raw		0	29.0456			-2.69168
PC5 579-589 C. sub		0	16.8744			-1.66783
PC5 110-120 C. lac		0	29.4775			-3.04512
PC5 649-660 C. sub		1	16.95	0.771764	1.09	-2.50737	0.0945244	0.133678
PC5 30-40 C. lac		0	26.3656			-5.83412
PC1 350-360 C. raw		0	29.2651			-4.11353
PC5 639-649 C. sub		0	17.4306			-2.14077
PC1 310-320 C. raw		1	28.7795	0.050317	0.071159	-4.39708	0.408173	0.577244
PC5 670-680 C. sub		0	18.7816			-4.11555
PC5 60-70 C. lac		0	26.6432			-4.90952
PC5 30-40 C. raw		0	28.8221			-4.66444
PC1 290-300 C. sub		1	18.2535	0.199851	0.28	-2.03545	0.893685	1.26386
PC5 188-198 C. caud		0	28.0985			-5.17586
PC5 188-198 C. lac		0	27.9611			-3.36311
PC5 188-198 C. raw		0	29.6269			-3.12715
PC5 10-20 C. lac		1	26.8216	0.177173	0.25056	-4.51861	1.29756	1.84
PC5 559-569 C. sub		0	17.0107			-2.05469
PC5 680-690 C. sub		0	18.1462			-4.63811
PC1 466-476 C. sub		0	18.9039			-2.9003
PC5 110-120 C. raw		1	29.6394	0.719321	1.01727	-4.21632	1.01727	0.825358
PC5 548-559 C. sub		0	16.9666			-1.5939
PC5 609-619 C. sub		0	19.1805			-1.25566
PC5 599-609 C. sub		0	16.7641			-1.53112
PC1 270-280 C. sub		0	18.1181			-1.30933
*if there are replicates, values are averaged using arithmetic mean
Standard name		δ18O (‰, uncalibrated)*	δ18O (‰, VSMOW)	Accepted value (‰)	δ13C (‰, uncalibrated)*	δ13C (‰, VPDB)	Accepted value (‰)
NBS-19*		17.858	28.4342	28.6	3.808	1.92222	1.95
NBS-19*		18.012	28.5885	28.6	3.846	1.96071	1.95
NBS-19*		18.037	28.6136	28.6	3.818	1.93235	1.95
NBS-19*		18.091	28.6677	28.6	3.822	1.9364	1.95
NBS-19*		18.006	28.5825	28.6	3.84	1.95463	1.95
NBS-19*		18.046	28.6226	28.6	3.837	1.95159	1.95
NBS-19*		18.114	28.6908	28.6	3.877	1.9921	1.95
NBS-18*		-3.333	7.19574	7.2	-3.05	-5.02294	-5
NBS-18*		-3.304	7.22481	7.2	-3.078	-5.0513	-5
NBS-18*		-3.333	7.19574	7.2	-3.128	-5.10193	-5
NBS-18*		-3.345	7.18371	7.2	-3.05	-5.02294	-5
Suprapur*		2.67	13.2122	13.2	-32.825	-35.1764	-35.28
Suprapur*		2.572	13.114	13.2	-32.542	-34.8898	-35.28
Suprapur*		2.725	13.2673	13.2	-33.098	-35.4528	-35.28
Suprapur*		2.612	13.1541	13.2	-32.859	-35.2108	-35.28
WS-1		15.668	26.2393	26.23	2.623	0.722162	0.76
*used to establish calibration curve
Isotopic calculations for carbonates based on 2 stds
Project: Bumstead MPRP 09-08
Date: December 13, 2009
Temp:	90˚C
Equilibrium duration:			10 min.
Sample name		Number of replicates	δ18O (‰, VSMOW)	SD of replicates	Difference between replicates	δ13C (‰, VPDB)	SD of replicates	Difference between replicates
PC5 488-498 C. lac		0	27.2368			-4.8127
PC5 488-498 C. sub		0	19.2561			-0.96739
PC1 476-486 C. sub		0	18.4913			-3.53903
PC5 70-80 C. lac		0	27.9174			-4.81877
PC5 238-248 C. caud		0	26.761			-5.20452
PC5 720-730 C. raw		0	26.329			-3.94097
*if there are replicates, values are averaged using arithmetic mean
Standard name		δ18O (‰, uncalibrated)*	δ18O (‰, VSMOW)	Accepted value (‰)	δ13C (‰, uncalibrated)*	δ13C (‰, VPDB)	Accepted value (‰)
NBS-19*		17.363	28.0999	28.6	3.642	1.68221	1.95
NBS-19*		17.838	28.5817	28.6	3.833	1.87558	1.95
NBS-19*		17.874	28.6183	28.6	3.98	2.02442	1.95
NBS-18*		-3.242	7.2	7.2	-2.958	-5	-5
*used to establish calibration curve
Isotopic calculations for carbonates based on 2 stds
Project: Bumstead MPRP 09-09
Date: December 30, 2009
Temp:	90˚C
Equilibrium duration:			10 min.
Sample name		Number of replicates	δ18O (‰, VSMOW)	SD of replicates	Difference between replicates	δ13C (‰, VPDB)	SD of replicates	Difference between replicates
PC5 569-579 C. sub		1	17.0638	0.593895	0.84	-1.94565	0.266618	0.377055
PC5 398-408 C. sub		0	20.68			-3.11978
PC1 80-90 C. sub		0	17.7338			-2.89739
PC5 90-100 C. lac		0	26.897			-3.94465
PC5 40-50 C. caud		0	27.3034			-5.74299
PC1 406-416 C. raw		0	28.8974			-3.8193
PC5 60-70 C. raw		0	28.9932			-3.38665
PC5 569-579 C. lac		0	26.4473			-3.19357
PC1 446-456 C. sub		1	18.1054	0.85769	0.72	-3.37654	0.507504	1.21
PC5 378-388 C. raw		0	27.1551			-3.36643
PC5 559-569 C. lac		0	26.7901			-3.76168
PC1 416-426 C. raw		0	28.3873			-3.27545
PC5 10-20 C. caud		0	28.6978			-2.19887
PC5 120-130 C. raw		0	29.1364			-3.82334
PC1 70-80 C. sub		1	18.8913	0.49622	0.7	-2.47181	0.570406	0.81
PC1 340-350 C. sub		0	28.0989			-5.0839
PC5 478-488 C. sub		0	20.0044			-0.790728
PC1 486-496 C. sub		0	17.9607			-2.95298
PC5 508-518 C. sub		1	17.9758	0.0484812	0.07	-2.94389	1.58684	2.24
PC5 498-508 C. sub		1	18.484	0.818477	1.16	-1.66362	0.513937	0.73
*if there are replicates, values are averaged using arithmetic mean
Standard name		δ18O (‰, uncalibrated)*	δ18O (‰, VSMOW)	Accepted value (‰)	δ13C (‰, uncalibrated)*	δ13C (‰, VPDB)	Accepted value (‰)
NBS-19*		18.024	28.6837	28.6	3.825	1.98917	1.95
NBS-19*		17.888	28.5466	28.6	3.725	1.88808	1.95
NBS-19*		17.961	28.6202	28.6	3.797	1.96087	1.95
NBS-19*		17.891	28.5496	28.6	3.798	1.96188	1.95
NBS-18*		-3.059	7.42619	7.2	-3.068	-4.97877	-5
NBS-18*		-2.248	8.2439	7.2	-3.064	-4.97473	-5
NBS-18*		-3.451	7.03095	7.2	-3.112	-5.02325	-5
NBS-18*		-3.34	7.14286	7.2	-3.087	-4.99798	-5
Suprapur*		-32.879	-35.1139	-35.28	2.871	13.4053	13.2
Suprapur*		-31.667	-33.8887	-35.28	3.332	13.8701	13.2
Suprapur*		-31.687	-33.9089	-35.28	2.994	13.5293	13.2
Suprapur*		-31.739	-33.9615	-35.28	3.014	13.5495	13.2
*used to establish calibration curve
Isotopic calculations for carbonates based on 2 stds
Project: Bumstead MPRP 10-01
Date: April 17, 2010
Temp:	90˚C
Equilibrium duration:			10 min.
Sample name		Number of replicates	δ18O (‰, VSMOW)	SD of replicates	Difference between replicates	δ13C (‰, VPDB)	SD of replicates	Difference between replicates
NC5 160-170 C. lac		0	28.1884			-3.83033
NC5 80-90 C. raw		0	29.6358			-3.40373
NC5 80-90 C. lac		0	26.904			-4.48688
NC5 170-180 C. raw		1	29.7193	0.0686102	0.0970295	-3.74965	0.263858	0.37
NC5 40-50 C. raw		0	29.6498			-3.28472
NC5 50-60 C. raw		0	28.6605			-3.92715
NC5 110-120 C. raw		0	28.9786			-4.0512
NC5 130-140 C. raw		1	28.512	0.021927	0.03	-3.98514	0.130503	0.184559
NC5 140-150 C. lac		0	26.7139			-3.79402
NC5 170-180 C. lac		0	28.1474			-4.89028
NC5 130-140 C. lac		0	28.2624			-3.91404
NC5 160-170 C. raw		1	29.2687	0.0636589	0.09	-3.86664	0.519159	0.734202
NC5 150-160 C. raw		0	29.0476			-3.99472
NC5 120-130 C. lac		0	27.8503			-3.37246
NC5 100-110 C. lac		0	26.907			-6.10051
*if there are replicates, values are averaged using arithmetic mean
Standard name		δ18O (‰, uncalibrated)*	δ18O (‰, VSMOW)	Accepted value (‰)	δ13C (‰, uncalibrated)*	δ13C (‰, VPDB)	Accepted value (‰)
NBS-19*		18.083	28.6125	28.6	3.826	1.95958	1.95
NBS-19*		18.058	28.5875	28.6	3.807	1.94042	1.95
NBS-18*		-3.32	7.203	7.2	-3.143	-5.06879	-5
NBS-18*		-3.326	7.197	7.2	-3.208	-5.13434	-5
Suprapur*		2.678	13.2028	13.2	-33.167	-35.3486	-35.28
Suprapur*		2.791	13.3159	13.2	-33.031	-35.2114	-35.28
WS-1		15.548	26.0767	26.23	2.424	0.545637	0.76
WS-1**		20.761	31.2913	26.23	-6.471	-8.42514	0.76
*used to establish calibration curve
**vial broken
Isotopic calculations for carbonates based on 2 stds
Project: Bumstead MPRP 10-02
Date: April 17, 2010
Temp:	90˚C
Equilibrium duration:			10 min.
Sample name		Number of replicates	δ18O (‰, VSMOW)	SD of replicates	Difference between replicates	δ13C (‰, VPDB)	SD of replicates	Difference between replicates
NC5 90-100 C. raw		0	28.3267			-4.46329
NC5 60-70 C. lac		0	26.9416			-5.99834
NC5 120-130 C. raw		0	29.9223			-2.31301
NC5 60-70 C. raw		1	29.3465	0.304035	0.429971	-3.78765	0.41422	0.585796
NC5 20-30 C. raw		0	28.9471			-2.75972
NC5 40-50 C. lac		0	26.8484			-7.01156
NC5 20-30 C. lac		0	26.7832			-5.3963
NC5 140-150 C. raw		1	29.3681	0.0623663	0.09	-3.36379	0.0229723	0.03
NC5 0-10 C. lac		0	28.021			-3.50084
NC5 10-20 C. caud		0	27.5289			-5.70494
NC5 10-20 C. raw		1	28.6274	0.0935494	0.13	-3.65719	0.113426	0.16
PC1 370-380 C. raw		0	29.1115			-3.89679
NC5 30-40 C. raw		0	28.439			-2.98713
PC5 298-308 C. lac		0	26.9175			-3.80745
*if there are replicates, values are averaged using arithmetic mean
Standard name		δ18O (‰, uncalibrated)*	δ18O (‰, VSMOW)	Accepted value (‰)	δ13C (‰, uncalibrated)*	δ13C (‰, VPDB)	Accepted value (‰)
NBS-19*		17.825	28.3257	28.6	3.783	1.91142	1.95
NBS-19*		18.085	28.5863	28.6	3.813	1.94188	1.95
NBS-19*		18.096	28.5973	28.6	3.86	1.98959	1.95
NBS-19*		18.115	28.6164	28.6	3.828	1.95711	1.95
NBS-19*		19.68	30.1849	28.6	3.968	2.09924	1.95
NBS-18*		-3.208	7.2451	7.2	-3.087	-5.0633	5
NBS-18*		-3.815	6.63673	7.2	-3.289	-5.26838	5
NBS-18*		-3.376	7.07672	7.2	-3.101	-5.07752	5
NBS-18*		-3.175	7.27818	7.2	-3.056	-5.03183	5
Suprapur*		2.833	13.2998	13.2	-32.85	-35.28	-35.28
Suprapur*		3.005	13.4722	13.2	-32.29	-34.7115	-35.28
Suprapur*		2.827	13.2938	13.2	-32.629	-35.0556	-35.28
WS-1		15.725	26.221	26.23	2.638	0.748967	0.76
*used to establish calibration curve
Project: Bumstead MPRP 10-03
Date: April 17, 2010
Temp:	90˚C
Equilibrium duration:			10 min.
Sample name		Number of replicates	δ18O (‰, VSMOW)	SD of replicates	Difference between replicates	δ13C (‰, VPDB)	SD of replicates	Difference between replicates
PC5 218-228 C. raw		0	29.4651			-3.88691
NC5 100-110 C. raw		1	28.7868	0.742996	1.05	-3.40707	0.592882	0.838462
PC5 348-358 C. lac		0	28.0883			-3.04542
PC5 178-188 C. raw		0	28.8914			-3.62123
PC1 220-230 C. sub		0	16.4535			-3.69194
NC5 0-10 C. raw		1	28.7641	0.192866	0.27	-4.02884	0.317871	0.45
PC5 130-140 C. raw		0	29.4098			-3.93035
PC1 170-180 C. sub		0	19.028			-1.0523
NC5 30-40 C. lac		0	26.5987			-5.32442
NC5 10-20 C. lac		1	26.6853	0.16084	0.23	-3.96318	0.540737	0.76
NC5 0-10 C. caud		0	27.7712			-5.03853
PC5 589-599 C. sub		0	17.2979			-2.27262
PC1 120-130 C. sub		0	18.1091			-2.12513
NC5 50-60 C. lac		1	26.4367	0.32168	0.45	-5.21633	0.221438	0.31
PC5 110-120 C. lac		0	29.5668			-2.93329
PC5 518-528 C. sub		0	17.8565			-1.62306
PC1 190-200 C. sub		0	19.332			-2.30191
PC5 318-328 C. caud		1	26.9495	0.359399	0.51	-4.63496	0.369301	0.52
PC1 350-360 C. raw		0	28.3077			-3.26665
PC1 370-380 C. caud		0	26.4155			-3.87176
PC5 670-680 C. sub		0	18.6325			-3.78791
PC5 720-730 C. sub		1	18.1992	0.813452	1.15	-5.00318	1.06433	1.5
MOD C. caud		1	25.5927	0.0348724	0.05	-4.67739	0.113576	0.16
MOD C. lac		1	25.7432	0.192154	0.27	-5.32038	0.111433	0.16
NC5 30-40 C. raw		0	27.7773			-3.64244
PC1 300-310 C. lac		0	26.5735			-4.38999
PC5 20-30 C. raw		0	29.0776			-3.70912
PC1 10-20 C. sub		0	20.3435			-2.68983
PC1 178-188 C. lac		0	26.6943			-5.39412
PC5 609-619 C. sub		1	18.7724	0.381461	0.54	-2.35596	1.77508	2.51
PC5 80-90 C. lac		0	27.5206			-3.78185
NC5 90-100 C. lac		0	28.037			-5.23653
*if there are replicates, values are averaged using arithmetic mean
Standard name		δ18O (‰, uncalibrated)*	δ18O (‰, VSMOW)	Accepted value (‰)	δ13C (‰, uncalibrated)*	δ13C (‰, VPDB)	Accepted value (‰)
NBS-19*		16.834	27.1835	28.6	3.307	1.39641	1.95
NBS-19*		18.94	29.3031	28.6	4.538	2.63996	1.95
NBS-19*		18.39	28.7495	28.6	3.884	1.9793	1.95
NBS-19*		18.387	28.7465	28.6	3.909	2.00455	1.95
NBS-19*		18.148	28.506	28.6	3.863	1.95808	1.95
NBS-19*		18.191	28.5492	28.6	3.841	1.93586	1.95
NBS-19*		18.315	28.674	28.6	3.846	1.94091	1.95
NBS-19*		18.047	28.4043	28.6	3.804	1.89848	1.95
NBS-19*		18.212	28.5704	28.6	3.838	1.93283	1.95
NBS-18*		-2.908	7.31373	7.2	-3.101	-5.07692	-5
NBS-18*		-3.188	7.03192	7.2	-3.043	-5.01833	-5
NBS-18*		-3.071	7.14968	7.2	-2.904	-4.87791	-5
NBS-18*		-2.917	7.30467	7.2	-3.052	-5.02742	-5
Suprapur*		2.873	13.1321	13.2	-32.774	-35.0525	-35.28
Suprapur*		2.851	13.11	13.2	-33.054	-35.3353	-35.28
Suprapur*		2.914	13.1734	13.2	-33.083	-35.3646	-35.28
Suprapur*		2.75	13.0083	13.2	-33.086	-35.3676	-35.28
WS-1		15.734	26.0763	26.23	2.497	0.578154	0.76
WS-1		15.689	26.0311	26.23	2.631	0.713521	0.76
*used to establish calibration curve
Isotopic calculations for carbonates based on 2 stds
Project: Bumstead MPRP 13-01
Date: April 14, 2013
Temp:	90˚C
Equilibrium duration:			10 minutes ("Sealed Vessel" program)
Sample name		Number of replicates	δ18O (‰, VSMOW)	SD of replicates	Difference between replicates	δ13C (‰, VPDB)	SD of replicates	Difference between replicates
PC5 458-468 raw		0	27.8705			-3.28672
PC5 0-10c. Raw		0	26.7945			-5.77619
NC5 70-80		0	27.8705			-3.28672
NC5 150-160		0	26.7945			-5.77619
PC5 70-80		0	29.8979			-3.17492
T220 F		0	28.2122			-5.65242
T430 c		0	20.8937			-3.19289
PC5 150-158		0	19.8178			-5.79516
T220 C		1	29.4371	0.403654	0.57	-3.27524	0.137635	0.19
PC5 639-649		0	28.2889			-3.29471
T515		0	27.7719			-3.32964
T225		0	27.1602			-3.19389
T220 C. LAC		1	26.9191	0.870709	1.23	-4.71013	1.21543	1.72
T430 C. LAC		0	28.2929			-2.73672
BKG7 PD C		1	27.3793	0.0507209	1.28	-4.32683	0.906276	0.07
MPPR-09 22		0	29.5303			-3.36358
*if there are replicates, values are averaged using arithmetic mean
Standard name		δ18O (‰, uncalibrated)*	δ18O (‰, VSMOW)	Accepted value (‰)	δ13C (‰, uncalibrated)*	δ13C (‰, VPDB)	Accepted value (‰)
NBS-19*		17.822	28.6814	28.6	3.835	2.05456	1.95
NBS-19*		17.638	28.4981	28.6	3.722	1.94176	1.95
NBS-19*		17.534	28.3945	28.6	3.535	1.7551	1.95
NBS-19*		17.967	28.8259	28.6	3.829	2.04857	1.95
NBS-19*		18.325	29.1826	28.6	3.87	2.0895	1.95
NBS-18*		-3.775	7.16538	7.2	-3.18	-4.9477	-5
NBS-18*		-3.774	7.16638	7.2	-3.2	-4.96766	-5
NBS-18*		-3.979	6.96214	7.2	-3.242	-5.00959	-5
NBS-18*		-3.433	7.5061	7.2	-3.132	-4.89978	-5
Suprapur*		2.563	13.4796	13.2	-33.465	-35.1777	-35.28
Suprapur*		2.616	13.5324	13.2	-33.505	-35.2176	-35.28
Suprapur*		2.108	13.0263	13.2	-33.67	-35.3823	-35.28
Suprapur*		2.522	13.4388	13.2	-33.57	-35.2825	-35.28
*used to establish calibration curve

## Sheet: pXRD of PC-5
PC-5
d-space			3.343	3.19	3.24	~7	~10	~14	~3.04	~2.89	8.5
			x1	x1	x1	x2	x4	x2	x1	x1	x1
		depth (cm)	Quartz	Plagioclase	Potassium feldspar	Kaolinite	Illite	Chlorite	Calcite	Dolomite	Amphibole	Total
PC-5 0-10 cm
Measured intensity (mm)		5	49	10	5	0	0	1	114	4	5	188
Form Factor-modified (mm)			49	10	5	0	0	2	114	4	5	189
Form Factor-modified %			25.9259	5.29101	2.6455	0	0	1.0582	60.3175	2.1164	2.6455	100
PC-5 70-80 cm
Measured intensity (mm)		75	12	2	1	0	0	0.5	77.5	1	1	95
Form Factor-modified (mm)			12	2	1	0	0	1	77.5	1	1	95.5
Form Factor-modified %			12.5654	2.09424	1.04712	0	0	1.04712	81.1518	1.04712	1.04712	100
PC-5 140-150 cm
Measured intensity (mm)		145	15	2	1	0	0	0.5	66	1	0.3	85.8
Form Factor-modified (mm)			15	2	1	0	0	1	66	1	0.3	86.3
Form Factor-modified %			17.3812	2.3175	1.15875	0	0	1.15875	76.4774	1.15875	0.347625	100
PC-5 188-198 cm
Measured intensity (mm)		193	42	9	5	1	1	0	120	2	3	183
Form Factor-modified (mm)			42	9	5	2	4	0	120	2	3	187
Form Factor-modified %			22.4599	4.81283	2.6738	1.06952	2.13904	0	64.1711	1.06952	1.60428	100
PC-5 238-248 cm
Measured intensity (mm)		243	45	13	5	1	0	0	112	4	2	182
Form Factor-modified (mm)			45	13	5	2	0	0	112	4	2	183
Form Factor-modified %			24.5902	7.10383	2.73224	1.0929	0	0	61.2022	2.18579	1.0929	100
PC5 288-298 cm
Measured intensity (mm)		293	84	39	11	4	3	2	123	9	8	283
Form Factor-modified (mm)			84	39	11	8	12	4	123	9	8	298
Form Factor-modified %			28.1879	13.0872	3.69128	2.68456	4.02685	1.34228	41.2752	3.02013	2.68456	100
PC5 338-348 cm
Measured intensity (mm)		343	54	14	11	3	0	0	120	7	4	213
Form Factor-modified (mm)			54	14	11	6	0	0	120	7	4	216
Form Factor-modified %			25	6.48148	5.09259	2.77778	0	0	55.5556	3.24074	1.85185	100
PC5 368-378 cm
Measured intensity (mm)		373	106	22	14	4	0	2	63	7	6	224
Form Factor-modified (mm)			106	22	14	8	0	4	63	7	6	230
Form Factor-modified %			46.087	9.56522	6.08696	3.47826	0	1.73913	27.3913	3.04348	2.6087	100
PC5 428-438 cm
Measured intensity (mm)		433	124	53	11	3	2	2	0	3	10	208
Form Factor-modified (mm)			124	53	11	6	8	4	0	3	10	219
Form Factor-modified %			56.621	24.2009	5.02283	2.73973	3.65297	1.82648	0	1.36986	4.56621	100
PC-5 498-508 cm
Measured intensity (mm)		503	119	20	6	4	5	1	2	9	8	174
Form Factor-modified (mm)			119	20	6	8	20	2	2	9	8	194
Form Factor-modified %			61.3402	10.3093	3.09278	4.12371	10.3093	1.03093	1.03093	4.63918	4.12371	100
PC-5 548-559 cm
Measured intensity (mm)		553.5	120	18	4	3.5	4	1.5	5	11	3	170
Form Factor-modified (mm)			120	18	4	7	16	3	5	11	3	187
Form Factor-modified %			64.1711	9.62567	2.13904	3.74332	8.55615	1.60428	2.6738	5.88235	1.60428	100
PC-5 589-599 cm
Measured intensity (mm)		594	109	20	6	4	3	2	16	17	3	180
Form Factor-modified (mm)			109	20	6	8	12	4	16	17	3	195
Form Factor-modified %			55.8974	10.2564	3.07692	4.10256	6.15385	2.05128	8.20513	8.71795	1.53846	100
PC-5 649-660 cm
Measured intensity (mm)		654.5	122	17	16	3	4	3	37	15	4	221
Form Factor-modified (mm)			122	17	16	6	16	6	37	15	4	239
Form Factor-modified %			51.046	7.11297	6.69456	2.51046	6.69456	2.51046	15.4812	6.27615	1.67364	100
PC-5 670-671 cm
Measured intensity (mm)		670.5	114	25	11	2	3	2	6	7	6	176
Form Factor-modified (mm)			114	25	11	4	12	4	6	7	6	189
Form Factor-modified %			60.3175	13.2275	5.82011	2.1164	6.34921	2.1164	3.1746	3.7037	3.1746	100
PC-5 708.5-709 cm
Measured intensity (mm)		708.75	98	35	13	3	3	2	21.8	8	10	193.8
Form Factor-modified (mm)			98	35	13	6	12	4	21.8	8	10	207.8
Form Factor-modified %			47.1607	16.8431	6.25602	2.88739	5.77478	1.92493	10.4909	3.84986	4.81232	100
PC-5 709-709.5 cm
Measured intensity (mm)		709.25	105	33	26	4	3	2	31.5	15	8	227.5
Form Factor-modified (mm)			105	33	26	8	12	4	31.5	15	8	242.5
Form Factor-modified %			43.299	13.6082	10.7216	3.29897	4.94845	1.64948	12.9897	6.18557	3.29897	100
PC-5 714.5-715 cm
Measured intensity (mm)		714.75	112	35	13	3	4	0	51.8	17	11	246.8
Form Factor-modified (mm)			112	35	13	6	16	0	51.8	17	11	261.8
Form Factor-modified %			42.7807	13.369	4.96562	2.29183	6.11154	0	19.7861	6.49351	4.20168	100
PC-5 721-722
Measured intensity (mm)		721.5	111.3	42	21.3	3	5.5	3	82	25	13	306.1
Form Factor-modified (mm)			111.3	42	21.3	6	22	6	82	25	13	328.6
Form Factor-modified %			33.871	12.7815	6.48205	1.82593	6.69507	1.82593	24.9544	7.60803	3.95618	100
PC-5 729-730
Measured intensity (mm)		729.5	101.8	32	13	4	4.5	0	80	9.1	6.5	250.9
Form Factor-modified (mm)			101.8	32	13	8	18	0	80	9.1	6.5	268.4
Form Factor-modified %			37.9285	11.9225	4.84352	2.98063	6.70641	0	29.8063	3.39046	2.42176	100
PC-5 746.5-747
Measured intensity (mm)		746.75	120	24.5	12	2	3.1	2.5	4	5.3	8	181.4
Form Factor-modified (mm)			120	24.5	12	4	12.4	5	4	5.3	8	195.2
Form Factor-modified %			61.4754	12.5512	6.14754	2.04918	6.35246	2.56148	2.04918	2.71516	4.09836	100
PC-5	Form Factor-modified %
		Quartz	Plagioclase	Potassium feldspar	Kaolinite	Illite	Chlorite	Calcite	Dolomite	Amphibole	NOTE		Qtz+Carb	Feld	Clay	Carb
Interval	Depth (cm)	%	%	%	%	%	%	%	%	%			%	%	%	%
PC-5 0-10 cm	5	25.9259	5.29101	2.6455	0	0	1.0582	60.3175	2.1164	2.6455			88.3598	7.93651	1.0582	62.4339
PC-5 70-80 cm	75	12.5654	2.09424	1.04712	0	0	1.04712	81.1518	1.04712	1.04712			94.7644	3.14136	1.04712	82.199
PC-5 140-150 cm	145	17.3812	2.3175	1.15875	0	0	1.15875	76.4774	1.15875	0.347625			95.0174	3.47625	1.15875	77.6362
PC-5 188-198 cm	193	22.4599	4.81283	2.6738	1.06952	2.13904	0	64.1711	1.06952	1.60428			87.7005	7.48663	3.20856	65.2406
PC-5 238-248 cm	243	24.5902	7.10383	2.73224	1.0929	0	0	61.2022	2.18579	1.0929			87.9781	9.83607	1.0929	63.388
PC5 288-298 cm	293	28.1879	13.0872	3.69128	2.68456	4.02685	1.34228	41.2752	3.02013	2.68456			72.4832	16.7785	8.05369	44.2953
PC5 338-348 cm	343	25	6.48148	5.09259	2.77778	0	0	55.5556	3.24074	1.85185			83.7963	11.5741	2.77778	58.7963
PC5 368-378 cm	373	46.087	9.56522	6.08696	3.47826	0	1.73913	27.3913	3.04348	2.6087			76.5217	15.6522	5.21739	30.4348
PC5 428-438 cm	433	56.621	24.2009	5.02283	2.73973	3.65297	1.82648	0	1.36986	4.56621			57.9909	29.2237	8.21918	1.36986
PC-5 498-508 cm	503	61.3402	10.3093	3.09278	4.12371	10.3093	1.03093	1.03093	4.63918	4.12371			67.0103	13.4021	15.4639	5.6701
PC-5 548-559 cm	553.5	64.1711	9.62567	2.13904	3.74332	8.55615	1.60428	2.6738	5.88235	1.60428			72.7273	11.7647	13.9037	8.55615
PC-5 589-599 cm	594	55.8974	10.2564	3.07692	4.10256	6.15385	2.05128	8.20513	8.71795	1.53846			72.8205	13.3333	12.3077	16.9231
PC-5 649-660 cm	654.5	51.046	7.11297	6.69456	2.51046	6.69456	2.51046	15.4812	6.27615	1.67364			72.8033	13.8075	11.7155	21.7573
PC-5 670-671 cm	670.5	60.3175	13.2275	5.82011	2.1164	6.34921	2.1164	3.1746	3.7037	3.1746			67.1958	19.0476	10.582	6.87831
PC-5 708.5-709 cm	708.75	47.1607	16.8675	6.26506	2.89157	5.78313	1.92771	10.4909	3.85542	4.81928	LIGHT		61.507	23.1325	10.6024	14.3463
PC-5 709-709.5 cm	709.25	43.299	13.6364	10.7438	3.30579	4.95868	1.65289	12.9897	6.19835	3.30579	DARK		62.487	24.3802	9.91736	19.188
PC-5 714.5-715 cm	714.75	42.7807	13.5659	5.03876	2.32558	6.20155	0	19.7861	6.58915	4.26357	DARK		69.156	18.6047	8.52713	26.3752
PC-5 721-722 cm	721.5	33.871	12.7815	6.48205	1.82593	6.69507	1.82593	24.9544	7.60803	3.95618	LIGHT		66.4334	19.2635	10.3469	32.5624
PC-5 729-730 cm	729.5	37.9285	11.9225	4.84352	2.98063	6.70641	0	29.8063	3.39046	2.42176	LIGHT		71.1252	16.766	9.68703	33.1967
PC-5 746.5-747 cm	746.75	61.4754	12.5512	6.14754	2.04918	6.35246	2.56148	2.04918	2.71516	4.09836	DARK		66.2398	18.6988	10.9631	4.76434

## Sheet: Magnetic susceptibility of PC-5
						MS SUMMARY PC-5
PC-5 section 0-158
						Interval (cm)	Magnetic susceptibility (SI)
Duplicate readings						16	44
Magnetic Susceptibility (SI)	Magnetic Susceptibility (SI)	Interval (cm)	Note			22	40
		0	No sed			24	43
		2	No sed			26	36
		4	No sed			28	32
		6	No sed			30	36
		8	No sed			32	34
		10	No sed			34	33
		12	No sed			38	32
	14	14	Partial sed			40	32
	44	16				42	32
	34	18	air gap			44	32
	24	20	air gap			46	32
40	40	22				48	31
	43	24				50	32
	36	26				52	32
	32	28				54	30
36	36	30				56	30
	34	32				58	29
	33	34				60	28
	1	36	air gap			62	26
	32	38				64	26
32	32	40				66	26
	32	42				68	25
	32	44				70	24
	32	46				72	23
	31	48	small air gap			74	23
32	32	50				76	23
	32	52				78	24
	30	54				80	24
	30	56				82	23
	29	58				84	23
	28	60				86	24
	26	62				88	26
	26	64				90	26
	26	66				92	26
	25	68				94	24
23	24	70				96	26
	23	72				98	26
	23	74				100	27
	23	76				102	27
	24	78				104	26
	24	80				106	26
	23	82				108	21
	23	84				110	25
	24	86				112	27
	26	88				114	29
	26	90				116	29
	26	92				118	26
	24	94				120	28
	26	96				122	31
	26	98				124	32
	27	100				126	28
	27	102				128	27
	26	104				130	30
	26	106				132	32
	21	108				134	31
25	25	110				142	31
	27	112				144	30
	29	114				148	30
	29	116				150	29
	26	118	gap			152	33
	28	120				154	36
	31	122				160	36
	32	124				162	36
	28	126				164	38
	27	128				166	41
31	30	130	zeroed			168	38
	32	132				170	39
	31	134	small air gap			172	40
	21	136	small air gap			174	40
	27	138	small air gap			176	40
	19	140	small air gap			178	41
	31	142				180	38
	30	144				182	40
	25	146	small air gap			184	42
	30	148	small air gap			186	42
28	29	150				188	42
	33	152	small air gap			190	44
	36	154	small air gap			192	43
	25	156	small air gap			194	45
	33	158	half on half off			196	45
						198	45
						200	44
PC-5 section 158-258						202	44
						204	45
Duplicate readings						206	47
Magnetic Susceptibility (SI)	Magnetic Susceptibility (SI)	Interval (cm)	Note			208	48
	36	2				210	48
	36	4				212	44
	38	6				214	49
	41	8				216	51
	38	10				218	51
	39	12				220	54
	40	14				222	54
	40	16				224	56
	40	18				226	57
38	41	20				228	60
	38	22				230	58
	40	24				232	58
	42	26				234	60
	42	28				236	63
	42	30				238	58
	44	32				240	58
	43	34				242	66
	45	36				244	68
	45	38				246	73
44	45	40				248	73
	44	42				250	71
	44	44				252	74
	45	46				254	78
	47	48				256	77
	48	50				260	90
	48	52				262	90
	44	54				264	86
	49	56				266	82
	51	58				268	83
51	51	60				270	83
	54	62				276	81
	54	64				278	86
	56	66				280	82
	57	68				282	85
60	60	70				284	88
	58	72				286	82
	58	74				288	78
	60	76				290	80
	63	78				292	84
61	58	80				294	82
	58	82				296	83
	66	84				300	80
	68	86				302	78
	73	88				306	81
71	73	90				310	77
	71	92				312	80
	74	94				314	78
	78	96				316	85
	77	98				318	86
	86	100	half off			320	79
						322	75
						324	77
PC-5 section 258-358						326	77
						328	77
Duplicate points						330	77
Magnetic Susceptibility (SI)	Magnetic Susceptibility (SI)	Depth (cm)	Note			332	80
	16	0	half off	zeroed		334	77
	90	2				336	77
	90	4				338	83
	86	6				340	77
	82	8				342	75
83	83	10				344	72
	83	12				346	75
	88	14	air gap			348	75
	84	16	air gap			350	76
	81	18				352	77
89	86	20				354	80
	82	22	zeroed			362	84
	85	24				364	82
	88	26				366	82
	82	28				368	80
	78	30				370	80
	80	32				372	76
	84	34				374	84
	82	36				376	79
	83	38				378	100
	78	40	air gap			380	78
	80	42				382	86
	78	44				384	76
	77	46	air gap			386	66
	81	48				388	77
	70	50	air gap			390	79
	77	52		rezeroed		392	109
	80	54				394	154
	78	56				396	178
	85	58				398	156
87	86	60				400	154
	79	62	small air gap			402	180
	75	64				404	218
	77	66				406	240
	77	68				408	202
	77	70				410	236
	77	72	small air gap			412	201
	80	74				414	212
	77	76				416	180
	77	78				418	180
84	83	80				420	182
	77	82	rezeroed			422	194
	75	84				424	187
	72	86				426	168
	75	88				428	178
77	75	90				432	174
	76	92				434	162
	77	94				436	178
	80	96				438	169
	86	98	air gap			440	173
	51	100				442	172
						444	144
						446	127
PC-5 section 358-458						448	132
						450	134
Duplicate points						452	154
Magnetic Susceptibility (SI)	Magnetic Susceptibility (SI)	Depth (cm)	Notes			454	146
	43	0	half off half on			454	143
	93	2	air gap			460	157
	84	4				462	141
	82	6				464	123
	82	8				466	138
78	80	10				468	122
	80	12				470	121
	76	14				472	116
	84	16				474	104
	79	18				476	123
	100	20				478	135
	78	22	rezeroed			480	132
	86	24				482	134
	76	26				484	149
	66	28				486	144
	77	30				488	146
	79	32				490	161
110	109	34				492	147
	154	36	major lithological colour change			494	152
177	178	38				496	146
	156	40				498	162
153	154	42	rezeroed			500	143
	180	44				502	140
	218	46				504	160
236	240	48				506	139
199	202	50				508	126
	236	52				510	133
	201	54				512	144
	212	56				514	114
	180	58				516	103
183	180	60				518	141
	182	62				520	99
	194	64				522	107
	187	66				524	102
	168	68				526	121
182	178	70				528	88
	186	72	rezeroed			530	115
	174	74				532	122
	162	76				534	111
	178	78	small air gap			536	108
	169	80				538	102
	173	82				540	119
	172	84				542	110
	144	86				544	101
	127	88				546	102
128	132	90				548	102
	134	92				550	151
	154	94				552	112
	146	96				554	83
	143	98				556	111
	116	100	over half off			563	93
						565	110
						567	88
PC-5 section 458-559						569	104
						571	106
Duplicate points						573	100
Magnetic Susceptibility (SI)	Magnetic Susceptibility (SI)	Depth (cm)	Notes			575	96
	157	2				577	85
	141	4				579	106
	123	6				581	102
	138	8				583	121
	122	10				585	143
	121	12				587	136
	116	14				591	142
	104	16				593	108
	123	18				595	105
	135	20				597	149
	132	22				599	139
	134	24				601	147
	149	26				603	149
	144	28				605	100
	146	30				607	130
	161	32				609	97
	147	34				611	135
	152	36				613	97
	146	38				615	120
159	162	40				617	138
	143	42				619	167
	140	44				621	172
	160	46				623	151
	139	48				625	139
	126	50				627	139
	133	52				629	168
	144	54				631	128
	114	56				633	175
	103	58				635	148
139	141	60				637	167
	99	62				639	153
	107	64				641	153
	102	66				643	193
	121	68				645	220
	88	70				647	205
	115	72				649	256
	122	74				651	237
	111	76				653	259
	108	78				655	216
99	102	80				657	183
	119	82				678	150
	110	84				680	136
	101	86				682	154
	102	88				684	148
	102	90				686	145
	151	92				688	163
	112	94				690	200
	83	96				692	232
	111	98				694	163
	134	100	half off			696	177
						698	186
						700	189
PC-5 section 559-660						702	205
						704	265
Duplicate points						706	184
Magnetic Susceptibility (SI)	Magnetic Susceptibility (SI)	Depth (cm)	Notes			710	209
	10	0	over half off			712	143
	236	2	big air gap			714	171
	93	4				716	215
	110	6				718	142
	88	8				720	187
104	104	10				722	189
	106	12				724	173
	100	14				726	126
	96	16				728	152
	85	18				730	142
	106	20				732	117
	102	22	rezeroed			734	127
	121	24				736	124
	143	26				738	140
	136	28				740	128
198	200	30	very small gap			742	125
	142	32				744	124
	108	34				746	97
	105	36				748	130
	149	38				750	123
147	139	40				752	138
	147	42				752	138
	149	44
	100	46
	130	48
97	97	50
	135	52
	97	54
	120	56
	138	58
	167	60
174	172	62
	151	64
	139	66
	139	68
178	168	70
	128	72	rezeroed
	175	74
	148	76
	167	78
	153	80
	153	82
	193	84
	220	86
	205	88
263	256	90
	237	92
	259	94
	216	96
	183	98
	182	100	3/4 on 1/4 off
PC-5 section 660-761
Duplicate points
Magnetic Susceptibility (SI)	Magnetic Susceptibility (SI)	Depth (cm)	Notes
	26	0	half off
	165	2	big air gap
	108	4	air gap
	143	6	uneven air gap
	127	8	uneven air gap
	136	10	uneven air gap
	129	12	uneven air gap
	155	14	small air gap
	164	16	small air gap
164	150	18
140	136	20
	154	22	rezeroed
	148	24
	145	26
	163	28
195	200	30
235	232	32
	163	34
	177	36
	186	38
191	189	40
	205	42
276	265	44
	184	46
	170	48	cracked surfcae
213	209	50
163	143	52	rezeroed
163	171	54
211	215	56
	142	58
	187	60
	189	62	surface slightly cracked
	173	64	surface slightly cracked
	126	66
	152	68
151	142	70
	117	72
	127	74
	124	76	rezeroed
	140	78
	128	80
	125	82
	124	84
98	97	86
	130	88
	123	90
	138	92
	127	94	1/4 off core
		96	not enough sediment
		98	not enough sediment
		100	not enough sediment
		102

## Sheet: Grain size of PC-5
Core PC-5
Interval (cm)	Average	Mean Diameter (μm)	Diameter at 50 % (μm)	Note
10-20	15	20.43	18.42
50-60	55	16.5	15.03
100-110	105	13.02	11.15
150-158	154	10.76	9.32
198-208	203	8.1	6.65
248-258	253	8.3	6.73
298-308	303	5.81	4.26
348-358	353	7.81	6.24
398-408	403	8.51	5.34
458-468	463	8.48	5.11
518-528	523	7.42	4.82
538-548	543	6.47	4.53
560.5-561	560.75	14.5	9.51	GREY (colour), Lamination
561-562	561.5	7.84	4.75	RED (colour), Lamination
589-599	594	7.94	5.08
619-629	624	6.02	3.77
639-649	644	7.25	4.43
660-670	665	2.98	2.29
685-695	690	5.24	2.91
713.4-713.9	713.65	7.05	3.71	DARK GREY (colour)
713.9-714.2	714.05	4.6	2.89	LIGHT GREY (colour)
714.2-714.8	714.5	5.38	3.43	DARK GREY (colour)
714.8-715.1	714.95	5.7	3.4	LIGHT GREY (colour)
718.7-719.2	718.95	5.82	3.4	DARK GREY (colour)
719.2-719.7	719.45	3.26	2.4	LIGHT GREY (colour)
723.7-724.1	723.9	7.11	3.73	DARK GREY (colour)
724.1-724.7	724.4	2.7	2.11	LIGHT GREY (colour)

## Sheet: PC-5 valve counts
		Cadona subtriangulata		Cytherissa lacustris		Candona rawsoni		Fabaeformiscandona caudata		Candona candida		Candona ohioensis		Limnocythere illinoisensis		Candona acuta		Candona crogmaniana		Ilyocypris bradyi		Candona hartwigi		Species B		Species C		Species D		Species E		Species F		Species G		Species H		Species I		Species J		Species K		Species L		Species M		Species N
PC-5		Size interval >250 μm		Size interval >250 μm		Size interval >250 μm		Size interval >250 μm		Size interval >250 μm	Size interval >250 μm	Size interval >250 μm	Size interval >250 μm	Size interval >250 μm	Size interval >250 μm	Size interval >250 μm	Size interval >250 μm	Size interval >250 μm	Size interval >250 μm	Size interval >250 μm	Size interval >250 μm	Size interval >250 μm	Size interval >250 μm	Size interval >250 μm	Size interval >250 μm	Size interval >250 μm	Size interval >250 μm	Size interval >250 μm	Size interval >250 μm	Size interval >250 μm	Size interval >250 μm	Size interval >250 μm	Size interval >250 μm	Size interval >250 μm	Size interval >250 μm	Size interval >250 μm	Size interval >250 μm	Size interval >250 μm	Size interval >250 μm	Size interval >250 μm	Size interval >250 μm	Size interval >250 μm	Size interval >250 μm	Size interval >250 μm	Size interval >250 μm	Size interval >250 μm	Size interval >250 μm	Size interval >250 μm	Size interval >250 μm
Interval (cm)	Midpoint (cm)	Ostracode count (valves)	Valves/gram sediment	Ostracode count (valves)	Valves/gram sediment	Ostracode count (valves)	Valves/gram sediment	Ostracode count (valves)	Valves/gram sediment	Ostracode count (valves)	Valves/gram sediment	Ostracode count (valves)	Valves/gram sediment	Ostracode count (valves)	Valves/gram sediment	Ostracode count (valves)	Valves/gram sediment	Ostracode count (valves)	Valves/gram sediment	Ostracode count (valves)	Valves/gram sediment	Ostracode count (valves)	Valves/gram sediment	Ostracode count (valves)	Valves/gram sediment	Ostracode count (valves)	Valves/gram sediment	Ostracode count (valves)	Valves/gram sediment	Ostracode count (valves)	Valves/gram sediment	Ostracode count (valves)	Valves/gram sediment	Ostracode count (valves)	Valves/gram sediment	Ostracode count (valves)	Valves/gram sediment	Ostracode count (valves)	Valves/gram sediment	Ostracode count (valves)	Valves/gram sediment	Ostracode count (valves)	Valves/gram sediment	Ostracode count (valves)	Valves/gram sediment	Ostracode count (valves)	Valves/gram sediment	Ostracode count (valves)	Valves/gram sediment
0-10	5	0	0	22	0.969163	33	1.45374	0	0	0	0	11	0.484581	1	0.0440529	0	0	0	0	0	0	0	0	0	0	12	0.528634	5	0.220264	20	0.881057	5	0.220264	7	0.30837	0	0	5	0.220264	0	0	4	0.176211	0	0	0	0	0	0
10-20*	15	0	0	52	1.50289	37	1.06936	4	0.115607	0	0	10	0.289017	2	0.0578035	2	0.0578035	0	0	0	0	0	0	0	0	20	0.578035	16	0.462428	4	0.115607	18	0.520231	9	0.260116	2	0.0578035	0	0	0	0	0	0	0	0	0	0	3	0.0867052
20-30	25	0	0	17	0.365591	22	0.473118	0	0	0	0	10	0.215054	3	0.0645161	3	0.0645161	0	0	0	0	3	0.0645161	4	0.0860215	7	0.150538	10	0.215054	6	0.129032	0	0	2	0.0430108	0	0	0	0	0	0	0	0	0	0	0	0	0	0
30-40	35	0	0	14	0.30303	33	0.714286	0	0	0	0	0	0	4	0.0865801	1	0.021645	2	0.04329	0	0	0	0	0	0	2	0.04329	0	0	0	0	0	0	4	0.0865801	0	0	0	0	0	0	0	0	0	0	0	0	0	0
40-50	45	0	0	7	0.116667	17	0.283333	1	0.0166667	0	0	0	0	2	0.0333333	0	0	0	0	0	0	0	0	0	0	0	0	0	0	3	0.05	1	0.0166667	1	0.0166667	1	0.0166667	0	0	1	0.0166667	0	0	0	0	0	0	0	0
50-60	55	0	0	4	0.0761905	18	0.342857	0	0	0	0	0	0	0	0	0	0	0	0	0	0	0	0	0	0	0	0	0	0	1	0.0190476	0	0	1	0.0190476	0	0	0	0	0	0	0	0	0	0	0	0	0	0
60-70	65	0	0	11	0.163205	13	0.192878	0	0	0	0	0	0	16	0.237389	0	0	0	0	0	0	0	0	0	0	2	0.0296736	2	0.0296736	1	0.0148368	0	0	0	0	0	0	0	0	0	0	0	0	0	0	0	0	0	0
70-80	75	0	0	3	0.0383632	13	0.16624	0	0	0	0	0	0	3	0.0383632	0	0	0	0	0	0	0	0	12	0.153453	0	0	0	0	1	0.0127877	0	0	0	0	0	0	0	0	0	0	0	0	0	0	0	0	0	0
80-90	85	0	0	2	0.035461	54	0.957447	0	0	1	0.0177305	1	0.0177305	1	0.0177305	0	0	0	0	0	0	0	0	0	0	2	0.035461	3	0.0531915	7	0.124113	0	0	0	0	0	0	0	0	0	0	1	0.0177305	0	0	0	0	0	0
90-100	95	0	0	7	0.117845	53	0.892256	0	0	4	0.0673401	2	0.03367	14	0.23569	0	0	0	0	0	0	3	0.0505051	0	0	2	0.03367	2	0.03367	16	0.26936	0	0	0	0	0	0	0	0	1	0.016835	0	0	0	0	0	0	0	0
100-110	105	0	0	4	0.0500626	29	0.362954	0	0	3	0.0375469	0	0	2	0.0250313	0	0	0	0	0	0	4	0.0500626	1	0.0125156	1	0.0125156	0	0	2	0.0250313	0	0	0	0	0	0	0	0	0	0	0	0	0	0	0	0	0	0
110-120	115	0	0	4	0.0539811	55	0.74224	0	0	0	0	1	0.0134953	0	0	0	0	1	0.0134953	0	0	0	0	18	0.242915	2	0.0269906	2	0.0269906	7	0.0944669	0	0	0	0	0	0	0	0	0	0	0	0	0	0	0	0	0	0
120-130	125	0	0	1	0.0111732	80	0.893855	0	0	3	0.0335196	0	0	1	0.0111732	0	0	0	0	0	0	0	0	0	0	0	0	0	0	0	0	0	0	0	0	0	0	0	0	0	0	0	0	0	0	0	0	0	0
130-140	135	0	0	1	0.00934579	142	1.3271	0	0	3	0.0280374	3	0.0280374	8	0.0747664	0	0	0	0	0	0	27	0.252336	77	0.719626	9	0.0841121	0	0	1	0.00934579	0	0	0	0	0	0	0	0	0	0	0	0	0	0	0	0	0	0
140-150	145	0	0	1	0.00908265	209	1.89827	0	0	0	0	0	0	0	0	0	0	0	0	0	0	0	0	0	0	0	0	0	0	0	0	0	0	0	0	0	0	0	0	0	0	0	0	0	0	0	0	0	0
150-158	154	0	0	5	0.058548	238	2.78689	1	0.0117096	2	0.0234192	0	0	2	0.0234192	0	0	0	0	0	0	1	0.0117096	28	0.327869	1	0.0117096	0	0	3	0.0351288	0	0	0	0	0	0	0	0	0	0	0	0	1	0.0117096	0	0	0	0
158-168	163	0	0	4	0.0318471	609	4.84873	5	0.0398089	25	0.199045	0	0	8	0.0636943	0	0	0	0	0	0	0	0	10	0.0796178	16	0.127389	0	0	0	0	0	0	1	0.00796178	0	0	0	0	0	0	0	0	0	0	0	0	0	0
168-178	173	0	0	12	0.125654	433	4.53403	1	0.0104712	68	0.712042	2	0.0209424	5	0.052356	0	0	0	0	0	0	0	0	108	1.13089	15	0.157068	0	0	0	0	1	0.0104712	2	0.0209424	0	0	3	0.0314136	0	0	0	0	2	0.0209424	0	0	0	0
178-188	183	0	0	15	0.108069	803	5.7853	0	0	88	0.634006	9	0.0648415	13	0.0936599	0	0	0	0	0	0	0	0	42	0.302594	16	0.115274	0	0	2	0.0144092	3	0.0216138	3	0.0216138	0	0	6	0.0432277	0	0	3	0.0216138	0	0	0	0	0	0
188-198	193	0	0	33	0.256809	903	7.02724	14	0.108949	160	1.24514	2	0.0155642	7	0.0544747	0	0	0	0	0	0	0	0	38	0.29572	13	0.101167	0	0	2	0.0155642	0	0	0	0	0	0	1	0.0077821	2	0.0155642	2	0.0155642	32	0.249027	0	0	0	0
198-208	203	0	0	16	0.132341	502	4.15219	10	0.082713	151	1.24897	8	0.0661704	5	0.0413565	0	0	0	0	2	0.0165426	0	0	0	0	0	0	0	0	0	0	0	0	0	0	0	0	3	0.0248139	0	0	0	0	31	0.25641	0	0	0	0
208-218	213	0	0	5	0.036075	507	3.65801	2	0.01443	142	1.02453	7	0.0505051	5	0.036075	0	0	0	0	0	0	0	0	1	0.00721501	13	0.0937951	0	0	0	0	0	0	0	0	0	0	0	0	0	0	0	0	17	0.122655	0	0	0	0
218-228	223	0	0	18	0.128571	563	4.02143	14	0.1	60	0.428571	1	0.00714286	10	0.0714286	0	0	0	0	0	0	0	0	0	0	1	0.00714286	0	0	0	0	0	0	0	0	0	0	0	0	0	0	0	0	31	0.221429	0	0	0	0
228-238	233	0	0	7	0.0558214	408	3.25359	2	0.015949	38	0.30303	0	0	5	0.0398724	0	0	0	0	0	0	0	0	0	0	2	0.015949	0	0	0	0	0	0	0	0	0	0	0	0	0	0	0	0	16	0.127592	0	0	0	0
238-248	243	0	0	3	0.0262009	439	3.83406	3	0.0262009	17	0.148472	0	0	0	0	0	0	0	0	0	0	0	0	0	0	0	0	0	0	0	0	0	0	0	0	0	0	0	0	0	0	0	0	8	0.069869	0	0	0	0
248-258	253	0	0	11	0.0816024	870	6.45401	16	0.118694	82	0.608309	1	0.0074184	1	0.0074184	0	0	0	0	0	0	0	0	0	0	5	0.037092	0	0	0	0	0	0	0	0	0	0	0	0	0	0	0	0	56	0.41543	0	0	0	0
258-268	263	0	0	220	1.95556	3	0.0266667	0	0	2	0.0177778	0	0	2	0.0177778	0	0	0	0	0	0	0	0	0	0	0	0	0	0	0	0	0	0	0	0	0	0	0	0	0	0	0	0	0	0	0	0	0	0
268-278	273	0	0	347	3.17766	410	3.75458	0	0	3	0.0274725	0	0	0	0	0	0	0	0	0	0	0	0	0	0	0	0	0	0	0	0	0	0	0	0	0	0	0	0	0	0	0	0	1	0.00915751	0	0	0	0
278-288	283	0	0	235	1.9983	210	1.78571	1	0.0085034	101	0.858844	0	0	0	0	0	0	0	0	0	0	0	0	75	0.637755	0	0	0	0	0	0	0	0	0	0	0	0	0	0	0	0	0	0	11	0.0935374	5	0.042517	0	0
288-298	293	0	0	302	2.07275	482	3.30817	47	0.322581	403	2.76596	4	0.0274537	20	0.137268	0	0	0	0	0	0	0	0	0	0	28	0.192176	0	0	0	0	0	0	0	0	0	0	6	0.0411805	0	0	0	0	50	0.343171	0	0	0	0
298-308	303	0	0	167	1.39051	439	3.65529	31	0.258118	245	2.03997	10	0.0832639	54	0.449625	0	0	0	0	0	0	0	0	0	0	0	0	0	0	0	0	0	0	0	0	0	0	0	0	0	0	0	0	63	0.524563	0	0	0	0
308-318	313	0	0	166	1.32906	477	3.81906	30	0.240192	249	1.99359	3	0.0240192	53	0.424339	0	0	0	0	0	0	0	0	32	0.256205	1	0.00800641	0	0	0	0	0	0	0	0	0	0	0	0	0	0	0	0	15	0.120096	0	0	0	0
318-328	323	0	0	82	0.708117	595	5.13817	24	0.207254	141	1.21762	1	0.00863558	33	0.284974	0	0	0	0	0	0	0	0	17	0.146805	0	0	0	0	0	0	0	0	0	0	0	0	0	0	0	0	0	0	39	0.336788	0	0	0	0
328-338	333	0	0	110	0.86546	329	2.58851	35	0.275374	106	0.833989	3	0.0236035	10	0.0786782	0	0	0	0	0	0	0	0	136	1.07002	33	0.259638	0	0	0	0	0	0	0	0	0	0	5	0.0393391	0	0	0	0	27	0.212431	0	0	0	0
338-348	343	0	0	30	0.219619	658	4.81698	36	0.263543	53	0.387994	7	0.0512445	5	0.0366032	0	0	0	0	15	0.10981	0	0	9	0.0658858	13	0.0951684	0	0	0	0	0	0	0	0	0	0	12	0.0878477	0	0	0	0	63	0.461201	0	0	0	0
348-358*	353	0	0	18	0.138037	643	4.93098	16	0.122699	49	0.375767	8	0.0613497	3	0.0230061	0	0	0	0	1	0.00766871	0	0	3	0.0230061	19	0.145706	0	0	0	0	0	0	0	0	0	0	0	0	0	0	0	0	23	0.17638	0	0	0	0
358-368	363	0	0	369	2.53086	0	0	0	0	1	0.00685871	0	0	0	0	0	0	0	0	0	0	0	0	0	0	0	0	0	0	0	0	0	0	0	0	0	0	0	0	0	0	0	0	0	0	0	0	0	0
368-378	373	0	0	190	1.47745	0	0	0	0	1	0.00777605	0	0	0	0	0	0	0	0	2	0.0155521	0	0	0	0	0	0	0	0	0	0	0	0	0	0	0	0	0	0	0	0	0	0	0	0	0	0	0	0
378-388	383	0	0	143	1.01562	3	0.0213068	0	0	0	0	0	0	0	0	0	0	0	0	2	0.0142045	0	0	0	0	0	0	0	0	0	0	0	0	0	0	0	0	0	0	0	0	0	0	0	0	0	0	0	0
388-398	393	47	0.337644	11	0.079023	0	0	0	0	0	0	0	0	0	0	0	0	0	0	0	0	0	0	0	0	0	0	0	0	0	0	0	0	0	0	0	0	0	0	0	0	0	0	0	0	0	0	0	0
398-408	403	0	0	0	0	0	0	0	0	0	0	0	0	0	0	0	0	0	0	0	0	0	0	0	0	0	0	0	0	0	0	0	0	0	0	0	0	0	0	0	0	0	0	0	0	0	0	0	0
408-418	413	0	0	0	0	0	0	0	0	0	0	0	0	0	0	0	0	0	0	0	0	0	0	0	0	0	0	0	0	0	0	0	0	0	0	0	0	0	0	0	0	0	0	0	0	0	0	0	0
418-428	423	0	0	0	0	0	0	0	0	0	0	0	0	0	0	0	0	0	0	0	0	0	0	0	0	0	0	0	0	0	0	0	0	0	0	0	0	0	0	0	0	0	0	0	0	0	0	0	0
428-438	433	0	0	0	0	0	0	0	0	0	0	0	0	0	0	0	0	0	0	0	0	0	0	0	0	0	0	0	0	0	0	0	0	0	0	0	0	0	0	0	0	0	0	0	0	0	0	0	0
438-448	443	0	0	0	0	0	0	0	0	0	0	0	0	0	0	0	0	0	0	0	0	0	0	0	0	0	0	0	0	0	0	0	0	0	0	0	0	0	0	0	0	0	0	0	0	0	0	0	0
448-458	453	0	0	0	0	0	0	0	0	0	0	0	0	0	0	0	0	0	0	0	0	0	0	0	0	0	0	0	0	0	0	0	0	0	0	0	0	0	0	0	0	0	0	0	0	0	0	0	0
458-468	463	0	0	0	0	1	0.00862813	0	0	0	0	0	0	0	0	0	0	0	0	0	0	0	0	0	0	0	0	0	0	0	0	0	0	0	0	0	0	0	0	0	0	0	0	0	0	0	0	0	0
468-478	473	0	0	0	0	0	0	0	0	0	0	0	0	0	0	0	0	0	0	0	0	0	0	1	0.00851064	0	0	0	0	0	0	0	0	0	0	0	0	0	0	0	0	0	0	0	0	0	0	0	0
478-488	483	0	0	0	0	0	0	0	0	0	0	0	0	0	0	0	0	0	0	0	0	0	0	0	0	0	0	0	0	0	0	0	0	0	0	0	0	0	0	0	0	0	0	0	0	0	0	0	0
488-498	493	1	0.00848896	0	0	0	0	0	0	0	0	0	0	0	0	0	0	0	0	0	0	0	0	0	0	0	0	0	0	0	0	0	0	0	0	0	0	0	0	0	0	0	0	0	0	0	0	0	0
498-508	503	1	0.0102145	0	0	0	0	0	0	0	0	0	0	0	0	0	0	0	0	0	0	0	0	0	0	0	0	0	0	0	0	0	0	0	0	0	0	0	0	0	0	0	0	0	0	0	0	0	0
508-518	513	7	0.0769231	0	0	0	0	0	0	0	0	0	0	0	0	0	0	0	0	0	0	0	0	0	0	0	0	0	0	0	0	0	0	0	0	0	0	0	0	0	0	0	0	0	0	0	0	0	0
518-528	523	1	0.00876424	0	0	0	0	0	0	0	0	0	0	0	0	0	0	0	0	0	0	0	0	0	0	0	0	0	0	0	0	0	0	0	0	0	0	0	0	0	0	0	0	0	0	1	0.00876424	0	0
528-538	533	24	0.274914	0	0	0	0	0	0	0	0	0	0	0	0	0	0	0	0	0	0	0	0	0	0	0	0	0	0	0	0	0	0	0	0	0	0	0	0	0	0	0	0	0	0	0	0	0	0
538-548	543	2	0.0187617	0	0	0	0	0	0	0	0	0	0	0	0	0	0	0	0	0	0	0	0	0	0	0	0	0	0	0	0	0	0	0	0	0	0	0	0	0	0	0	0	0	0	0	0	0	0
548-559	553.5	3	0.031746	0	0	0	0	0	0	0	0	0	0	0	0	0	0	0	0	0	0	0	0	1	0.010582	0	0	0	0	0	0	0	0	0	0	0	0	0	0	0	0	0	0	0	0	0	0	0	0
559-569	564	12	0.0868936	1	0.00724113	0	0	0	0	0	0	0	0	0	0	0	0	0	0	0	0	0	0	0	0	0	0	0	0	0	0	0	0	0	0	0	0	0	0	0	0	0	0	0	0	0	0	0	0
569-579	574	2	0.0176678	2	0.0176678	0	0	0	0	0	0	0	0	0	0	0	0	0	0	0	0	0	0	1	0.00883392	0	0	0	0	0	0	0	0	0	0	0	0	0	0	0	0	0	0	0	0	0	0	0	0
579-589	584	28	0.296925	0	0	0	0	0	0	0	0	0	0	0	0	0	0	0	0	1	0.0106045	0	0	0	0	0	0	0	0	0	0	0	0	0	0	0	0	0	0	0	0	0	0	0	0	0	0	0	0
589-599	594	63	0.520661	0	0	0	0	0	0	0	0	0	0	0	0	0	0	0	0	0	0	0	0	0	0	0	0	0	0	0	0	0	0	0	0	0	0	0	0	0	0	0	0	0	0	0	0	0	0
599-609	604	105	0.930851	1	0.00886525	0	0	0	0	0	0	1	0.00886525	0	0	0	0	0	0	0	0	0	0	0	0	0	0	0	0	0	0	0	0	0	0	0	0	0	0	0	0	0	0	0	0	0	0	0	0
609-619	614	239	2.19669	1	0.00919118	0	0	0	0	0	0	0	0	0	0	0	0	0	0	0	0	0	0	0	0	0	0	0	0	0	0	0	0	0	0	0	0	0	0	0	0	0	0	0	0	0	0	0	0
619-629	624	307	2.53509	0	0	2	0.0165153	0	0	0	0	0	0	0	0	0	0	0	0	0	0	0	0	0	0	0	0	0	0	0	0	0	0	0	0	0	0	0	0	0	0	0	0	0	0	0	0	0	0
629-639	634	176	1.31638	0	0	2	0.0149589	0	0	0	0	0	0	0	0	0	0	0	0	0	0	0	0	0	0	0	0	0	0	0	0	0	0	0	0	0	0	0	0	0	0	0	0	0	0	0	0	0	0
639-649	644	166	1.3485	3	0.0243704	0	0	0	0	0	0	0	0	0	0	0	0	0	0	0	0	0	0	0	0	0	0	0	0	0	0	0	0	0	0	0	0	0	0	0	0	0	0	0	0	0	0	0	0
649-660	654.5	131	0.982746	0	0	0	0	0	0	0	0	0	0	0	0	0	0	0	0	0	0	0	0	0	0	0	0	0	0	0	0	0	0	0	0	0	0	0	0	0	0	0	0	0	0	0	0	0	0
660-670	665	103	0.833333	2	0.0161812	0	0	0	0	0	0	0	0	0	0	0	0	0	0	0	0	0	0	0	0	0	0	0	0	0	0	0	0	0	0	0	0	0	0	0	0	0	0	0	0	0	0	0	0
670-680	675	26	0.239411	0	0	0	0	0	0	0	0	0	0	0	0	0	0	0	0	0	0	0	0	0	0	0	0	0	0	0	0	0	0	0	0	0	0	0	0	0	0	0	0	0	0	0	0	0	0
680-690	685	67	0.539887	0	0	0	0	0	0	0	0	0	0	0	0	0	0	0	0	0	0	0	0	1	0.00805802	0	0	0	0	0	0	0	0	0	0	0	0	0	0	0	0	0	0	0	0	0	0	0	0
690-700	695	11	0.104265	0	0	0	0	0	0	0	0	0	0	0	0	0	0	0	0	0	0	0	0	0	0	0	0	0	0	0	0	0	0	0	0	0	0	0	0	0	0	0	0	0	0	0	0	0	0
700-710	705	6	0.0482703	3	0.0241352	0	0	0	0	1	0.00804505	0	0	0	0	0	0	0	0	0	0	0	0	0	0	0	0	0	0	0	0	0	0	0	0	0	0	0	0	0	0	0	0	0	0	0	0	0	0
710-720	715	192	1.86227	1	0.00969932	1	0.00969932	0	0	0	0	0	0	0	0	0	0	0	0	0	0	0	0	0	0	0	0	0	0	0	0	0	0	0	0	0	0	0	0	0	0	0	0	0	0	0	0	0	0
720-730	725	76	0.737148	2	0.0193986	3	0.029098	0	0	0	0	0	0	0	0	0	0	0	0	0	0	0	0	0	0	0	0	0	0	0	0	0	0	0	0	0	0	0	0	0	0	0	0	0	0	0	0	0	0
730-740	735	130	0.871898	0	0	0	0	0	0	0	0	0	0	0	0	0	0	0	0	0	0	0	0	1	0.00670691	0	0	0	0	0	0	0	0	0	0	0	0	0	0	0	0	0	0	0	0	0	0	0	0
740-750	745	174	1.29368	1	0.00743494	0	0	0	0	0	0	0	0	0	0	0	0	0	0	0	0	0	0	0	0	0	0	0	0	0	0	0	0	0	0	0	0	0	0	0	0	0	0	0	0	0	0	0	0
750-761	755.5	299	2.49791	0	0	0	0	0	0	0	0	0	0	0	0	0	0	0	0	0	0	0	0	0	0	0	0	0	0	0	0	0	0	0	0	0	0	0	0	0	0	0	0	0	0	0	0	0	0
10-20*	DATED
348-358*	DATED
[truncated: 2 more columns]
